# Supplementary material for: Accelerometer-Measured Physical Activity Data Sets (Global Physical Activity Data Set Catalogue) That Include Markers of Cardiometabolic Health: Systematic Scoping Review
Source: J Med Internet Res. 2023 Jul 19;25:e45599. doi: 10.2196/45599 (PMC10398367; doi:10.2196/45599)
Supplement: Multimedia Appendix 3 [file jmir_v25i1e45599_app3.xlsx]

## Sheet: paper_extraction_form
paper_id	paper_title	study_reference	dataset_name	publication_year	study_cycle	first_author	email_address	population	n	mean_age	lower_age	upper_age	male_percent	female_percent	ethnicity_format
1	70-year legacy of the Framingham Heart Study	https://www.nature.com/articles/s41569-019-0202-5	Framingham Heart Study	2019	1, 2, 3	Charlotte Andersson	ca@heart.dk	General	5209	44	28	74			N/A		If data not provided for entire analysed dataset then set to NA
2	A Randomised Controlled Trial of a Facebook-based Physical Activity Intervention for Government Employees with Metabolic Syndrome	https://nutriweb.org.my/mjn/publication/20-2/c.pdf	N/A	2014	N/A	Hazizi Abu Saad	hazizi@upm.du.my	MetS	120		18	59	38	72	Malay, Chinese, Indian, Other
3	Abdominal obesity as a mediator of the influence of physical activity on insulin resistance in Spanish adults	https://reader.elsevier.com/reader/sd/pii/S0091743515003394?token=0BFF1FDEA11FCF5E15BAB2E59338FB0DA778EFAD87EAE8F47BE8E155D18E2E0E8D3F9FAF320B4C720581DF489F855C95&originRegion=eu-west-1&originCreation=20210519105616	EVIDENT	2016	N/A	Antonia García-Ortiz	Vincente.Martinez@uclm.es	General	1162	55	20	80	38	72	N/A
4	Absolute and relative accelerometer thresholds for determining the association between physical activity and metabolic syndrome in the older adults: The Generation-100 study	https://www.ncbi.nlm.nih.gov/pmc/articles/PMC5433020/pdf/12877_2017_Article_497.pdf	The Generation 100 Study	2017	N/A	Nina Zisko	dorthe.stensvold@ntnu.no	Older adults	1076	72.5	70	77	47	53	N/A
5	Accelerometer-assessed Physical Activity, Functional Disability, and Systemic Inflammation: A National Sample of Community-dwelling Older Adults with Diabetes	https://journals.lww.com/cptj/Abstract/2014/03000/Accelerometer_assessed_Physical_Activity,.3.aspx	NHANES	2014	2003-2004, 2005-2006	Paul Loprinzi	ploprinzi@bellarmine.edu	Older adults	431	67.3	50		52	48	Mexican American, Non-Hispanic White, Non-Hispanic Black, Other
6	Accelerometer compared with questionnaire measures of physical activity in relation to body size and composition: a large cross-sectional analysis of UK Biobank	https://bmjopen.bmj.com/content/bmjopen/9/1/e024206.full.pdf	UK Biobank	2018	N/A	Wenji Guo	wguo8@jhmi.edu	General	78947	N/A	40	70	46	54	N/A
7	Accelerometer-Derived Pattern of Sedentary and Physical Activity Time in Persons with Mobility Disability: National Health and Nutrition Examination Survey 2003 to 2006	https://agsjournals.onlinelibrary.wiley.com/doi/epdf/10.1111/jgs.13490	NHANES	2015	2003-2004, 2005-2006	Patricia Mann	trish.manns@ualberta.ca	General	2017	70.7	60		52	48	Mexican American, Non-Hispanic White, Non-Hispanic Black, Other
8	Accelerometer-Derived Total Activity Counts, Bouted Minutes of Moderate to Vigorous Activity, and Insulin Resistance: NHANES 2003–2006	https://www.ncbi.nlm.nih.gov/pmc/articles/PMC5072751/pdf/PCD-13-E146.pdf	NHANES	2016	2003-2004, 2005-2006	William Boyer	wboyer1@vols.utk.edu	General	2394	48.3			49	51	Mexican American, Non-Hispanic White, Non-Hispanic Black, Other
9	Accelerometer-determined physical activity, muscle mass, and leg strength in community-dwelling older adults	https://www.ncbi.nlm.nih.gov/pmc/articles/PMC4863829/pdf/JCSM-7-275.pdf	Tasmanian Older Adults Cohort	2016	N/A	Yi Chao Foong	dawn.aitken@utas.edu.au	Older adults	636		50	80	51	49	N/A
10	Accelerometer-determined physical activity level among government employees in Penang, Malaysia	https://nutriweb.org.my/mjn/publication/18-1/f.pdf	N/A	2012	N/A	Hazizi Abu Saad	hazizi@putra.upm.edu.my	General	223	32	18	59	55	45
11	Accelerometer-Measured Physical Activity and its Relationship with Body Mass Index (BMI) and Waist Circumference (WC) Measurements: A Cross-Sectional Study on Malaysian Adults	https://nutriweb.org.my/mjn/publication/23-3/i.pdf	N/A	2017	N/A	Lee Yi Yi	yiyi.lee@unu.edu	General	490	40			35	65	Malay, Chinese, Indian, Other
12	Accelerometer-Measured Sleep Duration and Clinical Cardiovascular Risk Factor Scores in Older Women	https://www.ncbi.nlm.nih.gov/pmc/articles/PMC7494034/pdf/glz201.pdf	OPACH	2019	N/A	Kelsie Full	Fullx003@umn.edu	Older adults	3367	78.9	63		0	100	White, Black, Hispanic
13	Accelerometer-measured Sleep Duration and Markers of Cardiometabolic Health: Findings From a Large Racially Ethnic Diverse Cohort of Older Adult Women	https://www.ahajournals.org/doi/10.1161/circ.137.suppl_1.p349	OPACH	2018	N/A	Kelsie Full	N/A	Older adults	2662	79.1			0	100	White, Black, Hispanic
14	Active commuting and cardiovascular disease risk: The CARDIA study	https://www.ncbi.nlm.nih.gov/pmc/articles/PMC2736383/pdf/nihms116866.pdf	CARDIA	2009	2005-2006	Penny Gordon Larsen	gordon_larsen@unc.edu	General	2364		18	30
15	activPAL and ActiGraph Assessed Sedentary Behavior and Cardiometabolic Health Markers	https://journals.lww.com/acsm-msse/Fulltext/2020/02000/activPAL_and_ActiGraph_Assessed_Sedentary_Behavior.14.aspx	ProjectSTAND, Walking Away From Diabetes, PROPELS	2019	N/A	Charlotte Edwardson	ce95@le.ac.uk	General	1457	59.4			52	48	White, non-white
16	Adiposity and grip strength as long-term predictors of objectively measured physical activity in 93 015 adults: the UK Biobank study	https://www.ncbi.nlm.nih.gov/pmc/articles/PMC5578433/pdf/ijo2017122a.pdf	UK Biobank	2017	N/A	Youngwon Kim	youngwon.kim@mrc-epid.cam.ac.uk	General	93015				44	56	White, non-white
17	Are sedentary behavior and physical activity independently associated with cardiometabolic benefits? The Hispanic Community Health Study/Study of Latinos	https://bmcpublichealth.biomedcentral.com/track/pdf/10.1186/s12889-020-09497-5.pdf	HCHS/SOL	2020	N/A	Yasmin Mossavar-Rahmani	yasmin.mossavar-rahmani@einsteinmed.org	General	8049		18	74
18	Association between attending exercisebased cardiac rehabilitation and cardiovascular risk factors at one-year post myocardial infarction	https://doi.org/10.1371/journal.pone.0232772	SWEDEHEART	2020	N/A	Ingela Sjölin	margret.leosdottir@med.lu.se	General	8286			80
19	Association Between Biologic Outcomes and Objectively Measured Physical Activity Accumulated in §10-Minute Bouts and ,10-Minute Bouts	https://journals.sagepub.com/doi/pdf/10.4278/ajhp.110916-QUAN-348	NHANES	2013	2003-2004, 2005-2006	Paul Loprinzi	ploprinzi@bellarmine.edu.	General		47.9			49	51	Mexican American, Non-Hispanic White, Non-Hispanic Black, Other
20	ASSOCIATION BETWEEN CARDIAC VARIABLES AND COGNITIVE FUNCTION IN MIDDLE-AGED ADULTS: ANALYSIS FROM THE DALLAS HEART STUDY-2	https://www.jacc.org/doi/pdf/10.1016/s0735-1097%2820%2932582-1	Dallas Heart Study 2	2020	N/A	Richard Chia	N/A	General	2670	49.4			40	60
21	Association between different cutoff points for objectively measured moderate-to-vigorous physical activity and cardiometabolic markers in older adults	https://reader.elsevier.com/reader/sd/pii/S0167494320302326?token=D119D5112D6D05FD08B3D3EBF4756293DCC1464B8BE5F06AEF1018D5EA0DC173FFD3CB51E8705A751F700E781B0B6801&originRegion=eu-west-1&originCreation=20210519142310	EpiFloripa Ageing Cohort	2020	N/A	Carla Elane Silva dos Santos	carlaef_uesb@hotmail.com	Older adults	425	71.8			38	60
22	Association between physical activity and metabolic syndrome in middle-aged Japanese: a cross-sectional study	https://www.ncbi.nlm.nih.gov/pmc/articles/PMC3199599/pdf/1471-2458-11-624.pdf	N/A	2011	N/A	Junghoon Kim	kuno@taiiku.tsukuba.ac.jp	General	483		30	64	37	63
23	Association Between Sitting Time and Cardiometabolic Risk Factors After Adjustment for Cardiorespiratory Fitness, Cooper Center Longitudinal Study, 2010–2013	https://www.ncbi.nlm.nih.gov/pmc/articles/PMC5201150/pdf/PCD-13-E181.pdf	Cooper Centre Longitudinal Study	2016	2010-2013	Carolyn E Barlow	N/A	General	6331	50.7			29	71
24	Association of Habitual Physical Activity With Cardiovascular Disease Risk	https://www.ahajournals.org/doi/epub/10.1161/CIRCRESAHA.120.317578	Framingham Heart Study	2020	2016-2019	Honghuang Lin	hhlin@bu.edu	General	903	53			39	61	White, Black, Other
25	Association of Light Physical Activity Measured by Accelerometry and Incidence of Coronary Heart Disease and Cardiovascular Disease in Older Women	https://jamanetwork.com/journals/jamanetworkopen/fullarticle/2727997	OPACH	2019	N/A	Andrea LaCroix	alacroix@csd.edu	Older adults	5861	78.5	50	79	0	100	White, Black, Hispanic
26	Association of Metabolic Syndrome and Blood Pressure Nondipping Profile in Untreated Hypertension	https://watermark.silverchair.com/22_3_307.pdf?token=AQECAHi208BE49Ooan9kkhW_Ercy7Dm3ZL_9Cf3qfKAc485ysgAAApowggKWBgkqhkiG9w0BBwagggKHMIICgwIBADCCAnwGCSqGSIb3DQEHATAeBglghkgBZQMEAS4wEQQMUV12OVERtuLFKTKCAgEQgIICTfF7e2gPGrpZeclijF9-raU5pElL-5-e9Q4ScC83wdbkdI-mrsfwpljzb9v_4k9VwFEyOhYI2iK6qHxn910VZKhzV3xFqn6_Ozz-gAYIqWuZWAu0vYl8ssATw478GH0xbp4JO9hq2oKMYtsqlIOEY2WKe4P2q4ZlokUBcpuKrds_bWovfdILx9gtYNYckM…	N/A	2009	N/A	Ramón Hermida	rhermida@uvigo.es	General	1770	48.7	18
27	Association of Objectively Measured Physical Activity and Metabolic Syndrome Among US Adults With Osteoarthritis	https://www.ncbi.nlm.nih.gov/pmc/articles/PMC4573382/pdf/nihms-685339.pdf	NHANES	2015	2003-2004, 2005-2006	Shao-Hsein Liu	shaohsien.liu@umassmed.edu	General	566
28	Association of objectively-measured physical activity with cardiovascular risk in mobility-limited older adults	https://www.ncbi.nlm.nih.gov/pmc/articles/PMC4345863/pdf/jah3-4-e001288.pdf	LIFE	2015	N/A	Jodi Fitzgerald	tbuford@ufl.edu	Older adults	1170	79	70	89	33.9	66.1
29	Association of objectively measured sedentary behavior and physical activity with cardiometabolic risk markers in older adults	https://www.ncbi.nlm.nih.gov/pmc/articles/PMC6338374/pdf/pone.0210861.pdf	EpiFloripa Ageing Cohort	2019	2013-2014	Thamara Figueiró	thamara.hf@gmail.com	Older adults	425	73.9			40.2	59.8
30	Association of objectively measured sedentary behaviour and physical activity with cardiovascular disease risk	https://watermark.silverchair.com/eurjpc1311.pdf?token=AQECAHi208BE49Ooan9kkhW_Ercy7Dm3ZL_9Cf3qfKAc485ysgAAAsEwggK9BgkqhkiG9w0BBwagggKuMIICqgIBADCCAqMGCSqGSIb3DQEHATAeBglghkgBZQMEAS4wEQQMdQ5Mjo8Z90kaD1p4AgEQgIICdIzuH_HFJhvO0oB4FW_RTzku_0ODnZZ_todFLMllVT4agw2ql-UfzSHHLFiu1eQbaLEz4CmFPlu92k6jxTJdNQLV1p2nwJfTM05rX1WvspbHgFC4Q_xX_uTdR2k-dbJN8PSN7BU4HjoQSwXErDwN3XeQyLCcv98kv3l4dMVDjRVh54LLI2i30C_NLlBt…	Health 2011 Study	2017	2011	Ville Vasankari	villevas@student.uef.fi	General	1398	53.4	18	85	43	57
31	Association of physical activity and sedentary behavior with type 2 diabetes and glycemic traits: a two-sample Mendelian randomization study	https://drc.bmj.com/content/bmjdrc/8/2/e001896.full.pdf	Biobank	2020	N/A	Christa Meisinger	christa.meisinger@helmholtzmuenchen.de	General
32	Associations among environmental supports, physical activity, and blood pressure in African-American adults in the PATH trial	https://www.ncbi.nlm.nih.gov/pmc/articles/PMC3653180/pdf/nihms-469569.pdf	PATH	2013	2008-2010	Sandra Coulon	coulon@mailbox.sc.edu	Low income African Americans	434	51			63	37
33	Associations among Physical Activity, Diet Quality, and Weight Status in US Adults	https://www.ncbi.nlm.nih.gov/pmc/articles/PMC4422397/pdf/nihms686106.pdf	NHANES	2015	2003-2004, 2005-2006	Russell Pate	rpate@mailbox.sc.edu	General	4999				51.8	48.2	Non-Hispanic White, Non-Hispanic Black, Mexican American, Other
34	Associations between change in sedentary behavior and outcome in standard behavioral weight loss treatment	https://www.ncbi.nlm.nih.gov/pmc/articles/PMC6257008/pdf/ibx038.pdf	Diabetes Prevention Programme and Look AHEAD	2018	N/A	Stephanie Kerrigan	Sgk36@drexel.edu	Overweight	603	53.6			21.1	78.9	White, Black/African American, American Indian/Alaskan Native, Asian or Native American
35	Associations between multiple indicators of objectively-measured and self-reported sedentary behaviour and cardiometabolic risk in older adults	https://reader.elsevier.com/reader/sd/pii/S0091743511004270?token=449095DCE627DF3ABDDB905714786326B03522C7B1705B85EFD3F036E8D564B8B35FBA55E9F3517BB10AC6C053D91D89&originRegion=eu-west-1&originCreation=20210525133901	HSE	2012	2008	Emmanuel Stamatakis	e.stamatakis@ucl.ac.uk	Older adults	4770
36	Associations between patterns of objectively measured physical activity and risk factors for the metabolic syndrome	https://www.ncbi.nlm.nih.gov/pmc/articles/PMC5666300/pdf/nihms804371.pdf	NHANES	2010	2003-2004	Jesse Metzger	Jesse_metzger@hotmail.com	General	3458
37	Associations Between Physical Activity and Metabolic Syndrome: Comparison Between Self-Report and Accelerometry	https://journals.sagepub.com/doi/pdf/10.4278/ajhp.121127-QUAN-576	NHANES	2016	2003-2004, 2005-2006	Jared Tucker	jared.tucker@ helendevoschildrens.org	General	5580				50.2	49.8	Non-Hispanic White, Non-Hispanic Black, Mexican American
38	Associations between self-reported and objectively measured physical activity and overweight/obesity among adults in Kota Bharu and Penang, Malaysia	https://bmcpublichealth.biomedcentral.com/track/pdf/10.1186/s12889-019-6971-2.pdf	N/A	2019	N/A	Yi Yi Lee	leeyy.yiyi@gmail.com	General	490	40			64.7	35.3
39	Associations between self-reported and objectively measured physical activity, sedentary behavior and overweight/obesity in NHANES 2003–2006	https://www.nature.com/articles/ijo2016168.pdf	NHANES	2017	2003-2004, 2005-2006	Miriam Wanner	miriam.wanner@uzh.ch	General	4794	44.3	18	69	49.4	50.6	Non-Hispanic White, Non-Hispanic Black, Mexican American, Other
40	Associations of Accelerometer-Measured Sedentary Time and Physical Activity With Prospectively Assessed Cardiometabolic Risk Factors: The CARDIA Study	https://www.ncbi.nlm.nih.gov/pmc/articles/PMC6405708/pdf/JAH3-8-e010212.pdf	CARDIA	2018	2005-2006, 2015-2016	Kara Whittaker	kara-whitaker@uiowa.edu	General	1922	45.3			41.6	58.4	White, Black
41	Associations of Accelerometry-Assessed and Self-Reported Physical Activity and Sedentary Behavior With All-Cause and Cardiovascular Mortality Among US Adults	https://www.ncbi.nlm.nih.gov/pmc/articles/PMC5100839/pdf/kww070.pdf	NHANES	2016	2003-2004, 2005-2006	Kelly Evenson	kelly_evenson@unc.edu	General	3809	55.3	40		45.4	54.6	Non-Hispanic White, Non-Hispanic Black, Hispanic, Other
42	Associations of food consumption, serum vitamins and metabolic syndrome risk with physical activity level in middle-aged adults: the National Health and Nutrition Examination Survey (NHANES) 2005–2006	https://www.ncbi.nlm.nih.gov/pmc/articles/PMC4873940/pdf/S1368980015003742a.pdf	NHANES	2016	2003-2004, 2005-2006	Jihyun Choi	emmajchoi@gmail.com	General	1930
43	Associations of Low- and High-Intensity Light Activity with Cardiometabolic Biomarkers	https://journals.lww.com/acsm-msse/_layouts/15/oaks.journals/downloadpdf.aspx?an=00005768-201510000-00011&pdfToken=aHR0cHM6Ly9wZGZzLmpvdXJuYWxzLmx3dy5jb20vYWNzbS1tc3NlLzIwMTUvMTAwMDAvQXNzb2NpYXRpb25zX29mX0xvd19fYW5kX0hpZ2hfSW50ZW5zaXR5X0xpZ2h0LjExLnBkZj90b2tlbj1tZXRob2R8RXhwaXJlQWJzb2x1dGU7c291cmNlfEpvdXJuYWxzO3R0bHwxNjIxMDIwNTk1ODM5O3BheWxvYWR8bVk4RDN1MVRDQ3NOdlA1RTQyMUpZSzZONlhJQ0RhbXhCeXlZcGFO…	NHANES	2015	2003-2004, 2005-2006	Bethany Howard	bethany.howard@bakeridi.edu.au	General	4614	46.8			48	52	Non-Hispanic White, Mexican-American/other Hispanic, Non-Hispanic Black, Other
44	Associations of moderate-to-vigorousintensity physical activity and body mass index with glycated haemoglobin within the general population: a cross-sectional analysis of the 2008 Health Survey for England	https://bmjopen.bmj.com/content/bmjopen/7/4/e014456.full.pdf	HSE	2017	2008	Kishan Bakrania	ce95@le.ac.uk	General	1109	51			50.2	49.8	White, Non-White
45	Associations of mutually exclusive categories of physical activity and sedentary time with markers of cardiometabolic health in English adults: a cross-sectional analysis of the Health Survey for England	https://bmcpublichealth.biomedcentral.com/track/pdf/10.1186/s12889-016-2694-9.pdf	HSE	2016	2008	Kishan Bakrania	ce95@le.ac.uk	General	2131	50.8			50.7	49.3	White, Non-White
46	Associations of objective physical activity with insulin sensitivity and circulating adipokine profile: the Framingham Heart Study	https://onlinelibrary.wiley.com/doi/epdf/10.1111/cob.12177	Framingham Heart Study and Omni	2016	Generation 3 and Omni 2	NL Spartano	spartano@bu.edu	General	2109	46			46	54
47	Associations of objectively assessed physical activity and sedentary time with biomarkers of breast cancer risk in postmenopausal women: findings from NHANES (2003–2006)	https://link.springer.com/content/pdf/10.1007/s10549-011-1559-2.pdf	NHANES	2011	2003-2004, 2005-2006	Brigid Lynch	brigid.lynch@albertahealthservices.ca	General	1556	63.6					Non-Hispanic White, Mexican-American, Non-Hispanic Black, Other
48	Associations of Objectively Measured Physical Activity and Abdominal Fat Distribution	https://journals.lww.com/acsm-msse/_layouts/15/oaks.journals/downloadpdf.aspx?an=00005768-201505000-00013&pdfToken=aHR0cHM6Ly9wZGZzLmpvdXJuYWxzLmx3dy5jb20vYWNzbS1tc3NlLzIwMTUvMDUwMDAvQXNzb2NpYXRpb25zX29mX09iamVjdGl2ZWx5X01lYXN1cmVkX1BoeXNpY2FsLjEzLnBkZj90b2tlbj1tZXRob2R8RXhwaXJlQWJzb2x1dGU7c291cmNlfEpvdXJuYWxzO3R0bHwxNjIxMDIxNDA2OTM0O3BheWxvYWR8bVk4RDN1MVRDQ3NOdlA1RTQyMUpZSzZONlhJQ0RhbXhCeXlZcGFO…	ADDITION-PRO	2014	2009-2011	Annelotte Philipsen	annelottephilipsen@dadlnet.dk	High risk of type 2 diabetes	1134				53	47
49	Associations of Objectively Measured Physical Activity and Sedentary Time with the Risk of Stroke, Myocardial Infarction or All‑Cause Mortality in 70‑Year‑Old Men and Women: A Prospective Cohort Study	https://link.springer.com/content/pdf/10.1007/s40279-020-01356-y.pdfv	Healthy Ageing Initiative	2020	2012-2017	Marcel Ballin	peter.nordström@umu.se	Older adults	3618	70.5	70		49.4	50.6
50	Associations of objectively measured sedentary behaviour and physical activity with markers of cardiometabolic health	https://link.springer.com/content/pdf/10.1007/s00125-013-2845-9.pdf	Walking Away from Type 2 Diabetes, PROJECT STAND	2013	2010-2011	J Henson	jjh18@le.ac.uk	High risk of type 2 diabetes	878	58.4			58.5	41.5	White European, South Asian, Other
51	Associations of Physical Activity Intensities with Markers of Insulin Sensitivity	https://journals.lww.com/acsm-msse/_layouts/15/oaks.journals/downloadpdf.aspx?an=00005768-201712000-00010&pdfToken=aHR0cHM6Ly9wZGZzLmpvdXJuYWxzLmx3dy5jb20vYWNzbS1tc3NlLzIwMTcvMTIwMDAvQXNzb2NpYXRpb25zX29mX1BoeXNpY2FsX0FjdGl2aXR5X0ludGVuc2l0aWVzX3dpdGguMTAucGRmP3Rva2VuPW1ldGhvZHxFeHBpcmVBYnNvbHV0ZTtzb3VyY2V8Sm91cm5hbHM7dHRsfDE2MjEwMjE5MTkyMDA7cGF5bG9hZHxtWThEM3UxVENDc052UDVFNDIxSllLNk42WElDRGFteEJ5…	Walking Away From Type 2 Diabetes	2017	2010-2011	Charlotte Jellyman	cj136@le.ac.uk	High risk of type 2 diabetes	569	65			66.4	33.6	White European, Other
52	Associations of total amount and patterns of sedentary behaviour with type 2 diabetes and the metabolic syndrome: The Maastricht Study	https://www.ncbi.nlm.nih.gov/pmc/articles/PMC4779127/pdf/125_2015_Article_3861.pdf	The Masastricht Study	2016	N/A	Julianne van der Berg	j.vanderberg@maastrichtuniversity.nl	General	2497	60	40	75	52	48
53	Awareness of physical activity in healthy middle-aged adults: a cross-sectional study of associations with sociodemographic, biological, behavioural, and psychological factors	https://www.ncbi.nlm.nih.gov/pmc/articles/PMC4012086/pdf/1471-2458-14-421.pdf	Feedback, Awareness and Behaviour Study	2014	N/A	Job Godino	simon.griffin@mrc-epid.cam.ac.uk	General	453	47			44.4	55.6
54	Being physically active modifies the detrimental effect of sedentary behavior on obesity and cardiometabolic markers in adults	https://scielo.conicyt.cl/pdf/rmc/v144n11/art05.pdf	In Spanish
55	Blood Pressure Circadian Pattern and Physical Exercise Assessment by Accelerometer and 7-Day Physical Activity Recall Scale	https://watermark.silverchair.com/hpt159.pdf?token=AQECAHi208BE49Ooan9kkhW_Ercy7Dm3ZL_9Cf3qfKAc485ysgAAAsEwggK9BgkqhkiG9w0BBwagggKuMIICqgIBADCCAqMGCSqGSIb3DQEHATAeBglghkgBZQMEAS4wEQQMc6zfL1nboXOCOodqAgEQgIICdDJjxiYJRXNKOCzoPxdhhz8sBsECTxyDLqzcc21u1KI-3L83c-eWuK46vHfgTNTfRe_zJgpn3Py2yrIVhzBjYpqKjkJ9dAD6Z9kmRFawVH0piAeiZ8TCag5ji0vt80MuxZM7V7eoMWYocg1WtlYfNS3GLfr8YRWKCj224Tcy6iEzbkSmfrJEeBVzSLCjnuHz…	EVIDENT	2014	N/A	Luis García-Ortiz	Lgarciao@usal.es	General	1345	55	20	80	40.7	59.3
56	Body Composition among Elderly and Its Relationship with Physical Activity Pattern	http://jmums.mazums.ac.ir/article-1-7337-en.pdf		2014				General	368
57	Both Light Intensity and Moderate-to-Vigorous Physical Activity Measured by Accelerometry Are Favorably Associated With Cardiometabolic Risk Factors in Older Women: The Objective Physical Activity and Cardiovascular Health (OPACH) Study	https://www.ncbi.nlm.nih.gov/pmc/articles/PMC5721888/pdf/JAH3-6-e007064.pdf	OPACH	2017	2012-2013	Michael LaMonte	mlamonte@buffalo.edu	Older adults	4832	78.9	63	99	0	100	White, Black, Hispanic
58	Can we walk away from cardiovascular disease risk or do we have to ‘huff and puff’? A cross-sectional compositional accelerometer data analysis among adults and older adults in the Copenhagen City Heart Study	https://ijbnpa.biomedcentral.com/track/pdf/10.1186/s12966-020-00985-w.pdf	Coppenhagen City Heart Study	2020	5th - 2011-2015	Melker Staffen Johannsson	msjohansson@health.sdu.dk	General	1053
59	Cardiometabolic thresholds for peak 30-min cadence and steps/day	https://www.ncbi.nlm.nih.gov/pmc/articles/PMC6677301/pdf/pone.0219933.pdf	NHANES	2019	2005-2006	Bryan Adams	diana.thomas@usma.edu	General	1065	48.15
60	Cardiovascular Risk Factors and Physical Activity Behavior Among Elementary School Personnel: Baseline Results from the ACTION! Worksite Wellness Program* Cardiovascular Risk Factors and Physical Activity Behavior Among Elementary School Personnel: Baseli	https://onlinelibrary.wiley.com/doi/epdf/10.1111/j.1746-1561.2012.00716.x	ACTION! Worksite Wellness Program	2011	N/A	Larry Webber	lwebber@tulane.edu	General	833				0	100	White, Black
61	Change in Sedentary Time, Physical Activity, Bodyweight, and Hba1c in High-Risk Adults	https://www.ncbi.nlm.nih.gov/pmc/articles/PMC5426555/pdf/emss-71177.pdf	Walking Away From Type 2 Diabetes	2017	2010	Matthew McCarthy	ce95@le.ac.uk	High risk of type 2 diabetes	489	64.2			63.4	36.6	White European, South Asian, Other
62	CIRCADIAN PATTERN OF AMBULATORY BLOOD PRESSURE IN UNTREATED HYPERTENSIVE PATIENTS WITH AND WITHOUT METABOLIC SYNDROME	https://www.tandfonline.com/doi/pdf/10.3109/07420520903206294?needAccess=true	MAPEC	2009	N/A	Diana Ayala	rhermida@uvigo.es	Hypertensive	2045	48.7	18		46	54
63	Circulating adiponectin levels are associated with peak oxygen uptake in Japanese	https://www.ncbi.nlm.nih.gov/pmc/articles/PMC4085255/pdf/12199_2014_Article_390.pdf	Nutrition and Exercise Intervention Study	2014	N/A	Nobuyuki Miyatake	miyarin@med.kagawa-u.ac.jp	General	528				35.6	64.4
64	Cohort Profile: The Avon Longitudinal Study of Parents and Children: ALSPAC mothers cohort	https://www.ncbi.nlm.nih.gov/pmc/articles/PMC3600619/pdf/dys066.pdf	ALSPAC Mother Cohort	2013	N/A	Abigail Fraser	d.a.lawlor@bristol.ac.uk	General	13761
65	Combined effects of accelerometer-assessed physical activity and dietarybehavior on all-cause mortality in a national prospective cohort study	https://reader.elsevier.com/reader/sd/pii/S0167527315302795?token=CE1843FB9C8B5505F0E1C884DE803B04DCF95E495EA8BB04551A71B985C8BE230269D71C697E19E8AE16BE6669BEDF46&originRegion=eu-west-1&originCreation=20210521113609	NHANES	2015	2003-2004, 2005-2006	Paul Loprinzi	pdloprin@olemiss.edu	General	5250	52.6	20	85	100	0
66	Combined effects of obesity and objectively-measured daily physicalactivity on the risk of hypertension in middle-aged Japanese men: A4-year prospective cohort study	https://reader.elsevier.com/reader/sd/pii/S1871403X1831007X?token=F84DA0A937EC6647CB69B0896095B493AE09302A364BDF9CB68C40B0B115F3323FA7B349337FF33EA0C6AEE8DE2D4E16&originRegion=eu-west-1&originCreation=20210521113856	N/A	2019	N/A	Takuji Adachi	yamadas@met.nagoya-u.ac.jp	General	426	49
67	Combined Effects of Time Spent in Physical Activity, Sedentary Behaviors and Sleep on Obesity and Cardio-Metabolic Health Markers: A Novel Compositional Data Analysis Approach	https://journals.plos.org/plosone/article?id=10.1371/journal.pone.0139984	NHANES	2015	2005-2006	Sebastien Chastin	Sebastien.Chastin@gcu.ac.uk	General	1937						Mexican American, other Hispanic, non-Hispanic white, non-Hispanic black, other/multi-racial
68	Combined Heart Rate– and Accelerometer-Assessed Physical Activity Energy Expenditure and Associations With Glucose Homeostasis Markers in a Population at High Risk of Developing Diabetes	https://www.ncbi.nlm.nih.gov/pmc/articles/PMC3781538/pdf/3062.pdf	ADDITION-PRO	2013	2009-2011	Anne-Louise Hansen	asih@steno.dk	General	1531	66.6			53.9	46.1
69	Compositional analysis of the associations between 24-h movement behaviours and cardio-metabolic risk factors in overweight and obese adults with pre-diabetes from the PREVIEW study: cross-sectional baseline analysis	https://www.ncbi.nlm.nih.gov/pmc/articles/PMC7055067/pdf/12966_2020_Article_936.pdf	PREVIEW	2020	N/A	Nils Swindell	n.j.swindell@swansea.ac.uk	Pre-diabetic	1462
70	Compositional Analysis of the Associations between 24-h Movement Behaviours and Health Indicators among Adults and Older Adults from the Canadian Health Measure Survey	https://www.ncbi.nlm.nih.gov/pmc/articles/PMC6121426/pdf/ijerph-15-01779.pdf	CHMS	2018	2007-2009, 2009-2011, 2012-2013	Duncan McGregor	Duncan.Mcgregor@gcu.ac.uk	General	6322		18	79
71	Compositional Associations of Sleep and Activities within the 24-h Cycle with Cardiometabolic Health Markers in Adults	https://www.ncbi.nlm.nih.gov/pmc/articles/PMC7879600/pdf/mss-53-324.pdf	North Finland Birth Cohort 1966	2020	1966	Vahid Farrahi	Vahid.farrahi@oulu.fi	General	3443	46.6			55.5	45.5
72	Confirmatory factor analysis to assess the measure of adiposity that best fits the diagnosis of metabolic syndrome and relationship to physical activity in adults	https://link.springer.com/content/pdf/10.1007/s00394-012-0451-0.pdf	EVIDENT	2012	N/A	Manuel A Gómez-Marcos	magomez@usal.es	General	636	56.7			59.4	40.6
73	Correlates of overall and central obesity in adults from seven European countries: findings from the Food4Me Study	https://www.nature.com/articles/s41430-017-0004-y.pdf	Food4Me	2018	N/A	Carlos Celis-Morales	john.mathers@newcastle.ac.uk	General	1441	40.1			57.7	42.3
74	Cross-associations between physical activity and sedentary time on metabolic health: a comparative assessment using self-reported and objectively measured activity	https://watermark.silverchair.com/fdy060.pdf?token=AQECAHi208BE49Ooan9kkhW_Ercy7Dm3ZL_9Cf3qfKAc485ysgAAAqkwggKlBgkqhkiG9w0BBwagggKWMIICkgIBADCCAosGCSqGSIb3DQEHATAeBglghkgBZQMEAS4wEQQMeWapmpksrac9C5IUAgEQgIICXAuDfr-ozZHoCMMEPxZMJp4J1nSOlssRS-KOg_vTXQv4bAPbbhfBCAcLVL1rE27z2IabnbnbPfxmO0T36MLk_Vm9L4up2x7-a0HV8baBjBfRI-PVvC4WjoP-fKCmbrlao0aTlxrT3rECM2MHbUE6ngTREwuqJMg4xnZ2N_3l9_7p-DebNmxBeUpn6j0gNzSX…	CHMS	2018	2007-2009, 2009-2011	Niels Thakkar	cardern@yorku.ca	General	5950		18	79			White, Other
75	Cross-sectional and Longitudinal Associations Between Objectively Measured Sedentary Time and Metabolic Disease: The Coronary Artery Risk Development in Young Adults (CARDIA) Study	https://www.ncbi.nlm.nih.gov/pmc/articles/PMC4580607/pdf/dc150226.pdf	CARDIA	2015	2005-2006, 2010-2011	Bethany Barone Gibbs	bbarone@pitt.edu	General	2027						Black, White
76	Cross-Sectional Association Between Normal-Range Lactate Dehydrogenase, Physical Activity and Cardiovascular Disease Risk Score	https://link.springer.com/content/pdf/10.1007/s40279-015-0457-x.pdf	NHANES	2016	2003-2004, 2005-2006	Samuel Buckner	pdloprin@olemiss.edu	General	2087	53.2	40	79	47.7	52.3	Mexican American, other Hispanic, non-Hispanic white, non-Hispanic black, other
77	Cross‐sectional associations of device‐measured sedentary behaviour and physical activity with cardio‐metabolic health in the 1970 British Cohort Study	https://onlinelibrary.wiley.com/doi/epdf/10.1111/dme.14392	British Birth Cohort	2020		B Huang	m.hamer@ucl.ac.uk	General	4892		46	48	48	52
78	Cross‐sectional associations of device‐measured sedentary behaviour and physical activity with cardio‐metabolic health in the 1970 British Cohort Study	https://onlinelibrary.wiley.com/doi/epdf/10.1111/dme.14392	British Birth Cohort	2020		B Huang	m.hamer@ucl.ac.uk	General	4892		46	48	48	52
79	Daily domain-specific time-use composition of physical behaviors and blood pressure	https://ijbnpa.biomedcentral.com/track/pdf/10.1186/s12966-018-0766-1.pdf	DPHACTO	2019	2011-2013	Nidhi Gupta	ngu@nfa.dk	Blue-collar workers	669	45.1			55	45
80	Daily movement patterns and biological markers among adults in theUnited States	https://reader.elsevier.com/reader/sd/pii/S0091743513004878?token=2615E781872FF2B8D1857AEAF4778ECB1B6C9F40DD4153C45B750BCA4D493FB2488DE160AF1CFC639302145CC363E44C&originRegion=eu-west-1&originCreation=20210521151209	NHANES	2014	2003-2004, 2005-2006	Paul Loprinzi	ploprinzi@bellarmine.edu	General	5580
81	Daily movement patterns and predicted 10-yr risk for afirstatherosclerotic cardiovascular disease (ASCVD) event usingthe pooled cohort risk equations among US adults	https://reader.elsevier.com/reader/sd/pii/S0091743515002601?token=266F0DEFE1B5C62BE983A05DF4A0E0130F1791896D786F1766CED696D7C0D09A6CA80E69DF596AD4DE2DE233BEDA6C45&originRegion=eu-west-1&originCreation=20210521151443	NHANES	2015	2003-2004, 2005-2006	Paul Loprinzi	pdloprin@olemiss.edu	General	2421
82	Daily physical activity predicts degree of insulin resistance: a cross-sectional observational study using the 2003–2004 National Health and Nutrition Examination Survey	https://www.ncbi.nlm.nih.gov/pmc/articles/PMC3575359/pdf/1479-5868-10-10.pdf	NHANES	2013	2003-2004	Rachael Nelson	caroli@umich.edu	General	402	32.6	18	49	53	47	Non-Hispanic White, Non-Hispanic Black, Mexican American, Other
83	Daily step count and incident diabetes in community-dwelling 70-year-olds: a prospective cohort study	https://www.ncbi.nlm.nih.gov/pmc/articles/PMC7706282/pdf/12889_2020_Article_9929.pdf	Healthy Ageing Initiative	2020	2012-2017	Marcel Ballin	marcel.ballin@umu.se	Older adults	3055	70.5			48	52
84	Abstract P022: Determinants of Energy Balance: Differences Related to Body Weight and Body Composition	https://www.ahajournals.org/doi/10.1161/circ.127.suppl_12.AP022	Only an abstract
85	Device-Based Measures of Sedentary Time and Physical Activity Are Associated With Physical Fitness and Body Fat Content	https://www.frontiersin.org/articles/10.3389/fspor.2020.587789/full	N/A	2020	N/A	Jani P Vaara	jani.vaara@mil.f	General	415	26
86	Differences Between Men and Women in Ambulatory Blood Pressure Thresholds for Diagnosis of Hypertension Based on Cardiovascular Outcomes	https://www.tandfonline.com/doi/pdf/10.3109/07420528.2012.701487?needAccess=true	MAPEC	2012	N/A	Ramón Hermida	rhermida@uvigo.es	General	3344				51	49
87	Differences in physical activity time-use composition associated with cardiometabolic risks	https://www.ncbi.nlm.nih.gov/pmc/articles/PMC6240623/pdf/main.pdf	HSE	2019	2008	D E McGregor	DMCGRE203@caledonian.ac.uk	General	1411
88	Do women with fibromyalgia present higher cardiovascular disease risk profile than healthy women? The al-Ándalus project	https://www.researchgate.net/publication/316112012_Do_women_with_fibromyalgia_present_higher_cardiovascular_disease_risk_profile_than_healthy_women_The_al-Andalus_project	al-andulus	2017	N/A	P Acosta Manzano	acostapedro23@ugr.es	Fibromyalgia	643
89	Does duration of physical activity bouts matter for adiposity and metabolic syndrome? A cross-sectional study of older British men	https://discovery.ucl.ac.uk/id/eprint/1476648/1/Jefferis_IJBNPA_2016_BMI%20bouts.pdf	British Regional Heart Study	2016	2010-2012	Barbara Jefferies	b.jefferis@ucl.ac.uk	General	1078	78.5			100	0
90	Does objectively measured physical activity modify the association between early weight gain and fat mass in young adulthood?	https://www.ncbi.nlm.nih.gov/pmc/articles/PMC5702210/pdf/12889_2017_Article_4924.pdf	Pelotas	2017	2, 4, 30 year follow-up	Elin Kolle	elin.kolle@nih.no	General	1874				48.6	51.4
91	Does total volume of physical activity matter more than pattern for onset of CVD? A prospective cohort study of older British men	https://www.ncbi.nlm.nih.gov/pmc/articles/PMC6350006/pdf/main.pdf	British Regional Heart Study	2019	2010-2012	Barbara Jefferies	b.jefferis@ucl.ac.uk	General	1181	78.4	71	92	100	0
92	Dose-response relationship between very vigorous physical activity and cardiovascular health assessed by heart rate variability in adults: Cross-sectional results from the EPIMOV study	https://www.ncbi.nlm.nih.gov/pmc/articles/PMC6354985/pdf/pone.0210216.pdf	EPIMOV	2019	N/A	Thiago Luıs Wanderley de Sousa	victor.dourado@unifesp.br	Asymptomatic individuals	1040	42
93	Dose–response relationships between sedentary behaviour and the metabolic syndrome and its components	https://link.springer.com/content/pdf/10.1007/s00125-014-3453-z.pdf	NHANES	2015	2003-2004, 2005-2006	Keith Gennuso	gennuso@wisc.edu	General	5076	43.8			45.7	54.3	Non-Hispanic White, Non-Hispanic Black, Mexican American, Other
94	Effect of a Primary Care Walking Intervention with and without Nurse Support on Physical Activity Levels in 45- to 75-Year-Olds: The Pedometer And Consultation Evaluation (PACE-UP) Cluster Randomised Clinical Trial	https://journals.plos.org/plosmedicine/article?id=10.1371/journal.pmed.1002210	PACE-UP	2017	2012-2013	Tess Harris	tharris@sgul.ac.uk	General	1023		45	75	35.9	64.1	White, Black/African/Caribbean/Black British, Asian/Asian British, Other
95	Effect of communicating phenotypic and genetic risk of coronary heart disease alongside web-based lifestyle advice: the INFORM Randomised Controlled Trial	https://www.ncbi.nlm.nih.gov/pmc/articles/PMC6582721/pdf/heartjnl-2018-314211.pdf	INFORM	2019	N/A	Barbora Silarova	B.Silarova@exeter. ac.uk	General	953	56.7
96	Effect of physical activity and sedentary behavior on serum prostate-specific antigen concentrations: results from the National Health and Nutrition Examination Survey (NHANES), 2003-2006	https://www.researchgate.net/publication/234010681_Effect_of_Physical_Activity_and_Sedentary_Behavior_on_Serum_Prostate-Specific_Antigen_Concentrations_Results_From_the_National_Health_and_Nutrition_Examination_Survey_NHANES_2003-2006/link/5b9fa988a6fdccd3cb5ed09a/download	NHANES	2013	2003-2004, 2005-2006	Paul Loprinzi	pdloprin@olemiss.edu	General	1672	55.6					Non-Hispanic White, Non-Hispanic Black, Mexican American, Other
97	Effectiveness of physical activity intervention among government employees with metabolic syndrome	https://www.ncbi.nlm.nih.gov/pmc/articles/PMC5812876/pdf/main.pdf	N/A	2017	N/A	Chee Huei Phing	hazizi@upm.edu.my	General	155	35.2			29	71	Malay, Non-Malay
98	Effects of kiwi consumption on plasma lipids, fibrinogen and insulin resistance in the context of a normal diet	https://nutritionj.biomedcentral.com/track/pdf/10.1186/s12937-015-0086-0.pdf	EVIDENT	2015	2010-2012	Jose Recio-Rodriguez	donrecio@gmail.com	General	1469	54.9	20	80	39.3	60.7
99	Effects of substituting sedentary behavior with light and moderate-to-vigorous physical activity on obesity indices in adults	https://www.ahajournals.org/doi/10.1161/circ.135.suppl_1.mp026	N/A	2018	N/A	Bárbara Gonze		General	780		20
100	Effects of Substituting Sedentary Time with Physical Activity on Metabolic Risk	https://www.ncbi.nlm.nih.gov/pmc/articles/PMC4186723/pdf/mss-46-1946.pdf	Whitehall 2	2014	2	Mark Hamer	m.hamer@ucl.ac.uk.	General	445	66	57	79	50.4	49.6
101	Ethnic Differences in Physical Activity and Metabolic Risk: The Dallas Heart Study	https://journals.lww.com/acsm-msse/_layouts/15/oaks.journals/downloadpdf.aspx?an=00005768-201406000-00008&pdfToken=aHR0cHM6Ly9wZGZzLmpvdXJuYWxzLmx3dy5jb20vYWNzbS1tc3NlLzIwMTQvMDYwMDAvRXRobmljX0RpZmZlcmVuY2VzX2luX1BoeXNpY2FsX0FjdGl2aXR5X2FuZC44LnBkZj90b2tlbj1tZXRob2R8RXhwaXJlQWJzb2x1dGU7c291cmNlfEpvdXJuYWxzO3R0bHwxNjIxODYxOTgyNjA2O3BheWxvYWR8bVk4RDN1MVRDQ3NOdlA1RTQyMUpZSzZONlhJQ0RhbXhCeXlZcGFOems3…	Dallas Heart Study	2014	2008-2009	Susan Lakoski	Julia.Kozlitina@UTSouthwestern.edu	General	2566						Hispanic, Non-Hispanic Black, Non-Hispanic White
102	Evidence to Support Including Lifestyle LightIntensity Recommendations in Physical Activity Guidelines for Older Adults	https://journals.sagepub.com/doi/pdf/10.4278/ajhp.130709-QUAN-354	NHANES	2015	2003-2004, 2005-2006	Paul Loprinzi	pdloprin@olemiss.edu	General	1496				52.9	47.1
103	Extracting Objective Estimates of Sedentary Behavior from Accelerometer Data: Measurement Considerations for Surveillance and Research Applications	https://www.ncbi.nlm.nih.gov/pmc/articles/PMC4319840/pdf/pone.0118078.pdf	NHANES	2015	2003-2004, 2005-2006	Youngdeok Kim	youngdeok.kim@ttu.edu	General	5917				51.6	48.4	Non-Hispanic White, Non-Hispanic Black, Mexican American, Other
104	Fatty Liver Is Associated with Insulin Resistance, Risk of Coronary Heart Disease, and Early Atherosclerosis in a Large European Population	https://aasldpubs.onlinelibrary.wiley.com/doi/epdf/10.1002/hep.22845	RISC	2009	2002-2004	Amalia Gastaldelli	amalia@ifc.cnr.it	General	1307				44.9	55.1
105	Fitness attenuates the prevalence of increased coronary artery calcium in individuals with metabolic syndrome	https://watermark.silverchair.com/eurjpc0309.pdf?token=AQECAHi208BE49Ooan9kkhW_Ercy7Dm3ZL_9Cf3qfKAc485ysgAAAtEwggLNBgkqhkiG9w0BBwagggK-MIICugIBADCCArMGCSqGSIb3DQEHATAeBglghkgBZQMEAS4wEQQM92EufGlLNOafKnVfAgEQgIIChBWl6JQvKyB_n7odJz4u1lUJjQE959_BiIMGXwBaOye3yLB25SXVv1noyexxXURRGbnRTp5i35WOkgtu5fT3pnSUYqMfZ_K9J34aBaZRFi9KnSqZncsqgH60POLjfL0F0wMk47xfWvz5Oo-7OpmCnL6hh_nLXWDiWfRfIgYAwiOHhXrtUjxyaGaqgFso…	SCAPIS	2018	N/A	Elin Ekblom-Bak	eline@gih.se	General	678		50	65	48	52
106	Frequent sit-to-stand transitions and several short standing periods measured by hip-worn accelerometer are associated with smaller waist circumference among adults	https://www.tandfonline.com/doi/epub/10.1080/02640414.2019.1598251?needAccess=true	Health 2011 Study	2019	2011	Paulina Husu	pauliina.husu@ukkinstituutti.fi	General	1405	52.1			43	57
107	Habitual Physical Activity and Vascular Aging in a Youngto Middle-Age Population at Low Cardiovascular Risk	https://core.ac.uk/reader/50649875?utm_source=linkout	RISC	2007	2002-2004	Michaela Kozakova	m.kozakova@int.medunipi.it	General	432	43	30	60	38.4	61.6
108	Habitual physical activity is associated with lower fasting and greater glucose-induced GLP-1 response in men	https://www.ncbi.nlm.nih.gov/pmc/articles/PMC6933827/pdf/EC-19-0408.pdf	ADDITION-PRO	2019	2009-2011	Charlotte Janus	torekov@sund.ku.dk	General	1326	66
109	Health characteristics and predicted 10-year risk for afirstatherosclerotic cardiovascular disease (ASCVD) event using thePooled Cohort Risk Equations among US adults who are free ofcardiovascular disease	https://reader.elsevier.com/reader/sd/pii/S0031938415300858?token=131811E9A6C707BC7290BB1D49FA4D390E6B24863C7BDC0A88EE39B66A8BAA724972F571C64D55CE90D49F0068B7651C&originRegion=eu-west-1&originCreation=20210524094108	NHANES	2015	2003-2004, 2005-2006	Paul Loprinzi	pdloprin@olemiss.edu	General	2362	53.1			47.8	52.2	Non-Hispanic White, Non-Hispanic Black, Mexican American, Other
110	Healthy obesity and objective physical activity	https://www.ncbi.nlm.nih.gov/pmc/articles/PMC4515867/pdf/ajcn110924.pdf	Whitehall 2	2015	2	Joshua Bell	joshua.bell.11@ ucl.ac.uk	General	3457		60	82	77	23	White, non-white
111	Abstract 13069: High Physical Activity May Mitigate Metabolic Risks Associated With Poor Diet Quality in Older Adults: The Framingham Heart Study	https://www.ahajournals.org/doi/10.1161/circ.140.suppl_1.13069	Framingham Offspring Cohort	2019	Exam 9	Joowon Lee		General	599				49	51
112	Abstract 19204: Higher Physical Activity and Lower Sedentary Time are Associated With Less Insulin Resistance and Favorable Adipokine Profile: The Framingham Study	https://www.ahajournals.org/doi/10.1161/circ.132.suppl_3.19204	Framingham Heart Study and Omni	2015	3 and 2	Nicole Spartano		General	2109	40			46	54
113	Higher Physical Activity Is Associated With Lower Aortic Stiffness but Not With Central Blood Pressure: The ADDITION-Pro Study	https://www.ncbi.nlm.nih.gov/pmc/articles/PMC4602712/pdf/medi-94-e485.pdf	ADDITION-PRO	2015	2009-2011	Anne Sofie Dam Laursen	asdl@ph.au.dk	General	1816
114	Identifying associations between sedentary time and cardio-metabolic risk factors in working adults using objective and subjective measures: a cross-sectional analysis	https://www.ncbi.nlm.nih.gov/pmc/articles/PMC4302076/pdf/12889_2014_Article_7436.pdf	N/A	2014	N/A	Takanori Honda	shuzo@ihs.kyushu-u.ac.jp	General	661	43	20	64	78	22
115	Impact of objectively measured sedentary behaviour on changes in insulinresistance and secretion over 3 years in the RISC study:Interaction with weight gain	https://reader.elsevier.com/reader/sd/pii/S126236361300013X?token=DBCA505F0FCFF4067E7B962911398EF8BB578C7094AA9DFADA64F4A1AC2EA61A883A52BF563955B974825F468A5BB38B&originRegion=eu-west-1&originCreation=20210524112532	RISC	2013	2002-2004	E Lahjibi	beverley.balkau@inserm.fr	General	727
116	Increased usual physical activity is associatedwith a blunting of the triglyceride response to ahigh-fat meal	https://reader.elsevier.com/reader/sd/pii/S1933287418304653?token=33486033AC8723327F7B8429B65C9F0C7A5B421FCB32B6C185CD0DF4B9AF1ECA39E77D6D9EBA01D7542CD3A048A073C2&originRegion=eu-west-1&originCreation=20210524112857	Heredity and Phenotype Intervention Heart Study	2019	2003-2006	Braxton Mitchell	bmitchell@som.urmaryland.edu	General	671
117	INFLUENCE OF CIRCADIAN TIME OF HYPERTENSION TREATMENT ON CARDIOVASCULAR RISK: RESULTS OF THE MAPEC STUDY	https://www.tandfonline.com/doi/pdf/10.3109/07420528.2010.510230?needAccess=true	MAPEC	2010	N/A	Ramón Hermida	rhermida@uvigo.es	Hypertensive	2156
118	Influence of the workplace on physical activity and cardiometabolic health:Results of the multi-centre cross-sectional Champlain Nurses’study	https://reader.elsevier.com/reader/sd/pii/S0020748918300361?token=164B8E98539DD12DB2FA367E306C08305F909F77E5AF88C06656F55EAE17AD025EA622ED7E1ED12CB689124593116973&originRegion=eu-west-1&originCreation=20210524113626	Canadian Nurses	2018	N/A	Jennifer Reed	jreed@ottawaheart.ca	General	410	42.9			6	94
119	Insulin Resistance in Chileans of European and Indigenous Descent: Evidence for an Ethnicity x Environment Interaction	https://www.ncbi.nlm.nih.gov/pmc/articles/PMC3169638/pdf/pone.0024690.pdf	N/A	2011	N/A	Carlos Celis-Morales	jason.gill@glasgow.ac.uk	General	472
120	Intensity and temporal patterns of physical activity and cardiovasculardisease risk in midlife	https://reader.elsevier.com/reader/sd/pii/S0091743519301628?token=891146A1D6C5DDA0DB69CFE43AD531B11669A1E62D4C21FCBFDBA751796931F6304B35F8802081D1371C2C2463737942&originRegion=eu-west-1&originCreation=20210524114455	North Finland Birth Cohort 1966	2019	1966	Maisa Niemelä	maise.niemela@oulu.fi	General	4582
121	Intensity of bouted and sporadic physical activity and the metabolic syndrome in adults	https://www.ncbi.nlm.nih.gov/pmc/articles/PMC4671153/pdf/peerj-03-1437.pdf	NHANES	2015	2003-2004, 2005-2006	Jordan Robson	ian.janssen@queensu.ca	General	1974		20				Non-Hispanic White, Non-Hispanic Black, Mexican American, Other
122	Interrelationships among sedentary time, sleep duration, and the metabolic syndrome in adults	https://bmcpublichealth.biomedcentral.com/track/pdf/10.1186/1471-2458-14-666.pdf	NHANES	2014	2003-2004, 2005-2006	Donna Saleh	ian.janssen@queensu.ca	General	1371		20		56.2	43.8
123	Irregular 24-hour Activity Rhythms and the Metabolic Syndrome in Older Adults	https://www.ncbi.nlm.nih.gov/pmc/articles/PMC4542004/pdf/nihms688457.pdf	Rush Memory and Ageing Project	2015	N/A	Shahmir Sohail	andrew.lim@utoronto.ca	Older adults	1137	81.6			24	76
124	Is adiposity associated with objectively measured physical activity and sedentary behaviors in older adults?	https://bmcgeriatr.biomedcentral.com/track/pdf/10.1186/s12877-020-01664-y.pdf	REGARDS	2020	2009-2013	Wenfei Zhu	wzhu@snnu.edu.cn	General	7873	69.8			45.8	54.2
125	Is Daily Composition of Movement Behaviors Related to Blood Pressure in Working Adults?	https://pubmed.ncbi.nlm.nih.gov/30222689/	DPHACTO	2018	N/A	Nidhi Gupta	ngu@nrcwe.dk	Blue-collar workers	827
126	Is the frequency of weekly moderate-to-vigorous physical activity associated with the metabolic syndrome in Canadian adults?	https://cdnsciencepub.com/doi/pdf/10.1139/apnm-2013-0049	CHMS	2013	2007-2009, 2009-2011	Janine Clarke	ian.janssen@queensu.ca	General	2324	41			48.4	51.6	White, other
127	Isotemporal substitution of inactive time with physical activity and time in bed: cross-sectional associations with cardiometabolic health in the PREDIMEDPlus study	https://www.ncbi.nlm.nih.gov/pmc/articles/PMC6929461/pdf/12966_2019_Article_892.pdf	PREDIMED-plus	2019	N/A	Aina M. Galmes-Panades	mariaadoracion.romaguera@ssib.es	General	2189	65	55	75	52.9	47.1	Caucaisian
128	Isotemporal substitution of sedentary time by physical activity of different intensities and bout lengths, and its associations with metabolic risk	https://watermark.silverchair.com/eurjpc0967.pdf?token=AQECAHi208BE49Ooan9kkhW_Ercy7Dm3ZL_9Cf3qfKAc485ysgAAAr0wggK5BgkqhkiG9w0BBwagggKqMIICpgIBADCCAp8GCSqGSIb3DQEHATAeBglghkgBZQMEAS4wEQQMFUsI0wZIEvOOBaF3AgEQgIICcLq_MloWYHkXYW1vAayh8bczbvLhvciypXGtHLw1sUq67ZHqUObP8LOnMYM6zWHJqw6jAlU9m5tAA1t7iS6ZsDWLcK9bfVOPGKrt4B02jj4CNQUWE-AZLynB6lLMijFsm3lzxN_fsZ1IPJL98ljtGUK_IOR8UNuAlbP1VQ8z7Falt6sWr6Hh-jbYimdC…	SCAPIS	2015		Elin Ekblom-Bak	eline@gih.se	General	836	57.5	50	64	48	52
129	Joint associations of device-measured physical activity and sleepduration with cardiometabolic health in the 1970 British Cohort Study	https://reader.elsevier.com/reader/sd/pii/S1440244020306952?token=5E22FDFDBE446CC25817FC13C727D8E7CC93C42F99E9678A3A8C498A2EDB707E9EFEF8E8E0A85EDEC35C5C628B9300BA&originRegion=eu-west-1&originCreation=20210524132307	British Birth Cohort	2020	46-48 years	Bo-Huei Huang	emmanuel.stamatakis@sydney.edu.au	General	4756
130	Laboratory-Assessed Markers of Cardiometabolic Health and Associations with GIS-Based Measures of Active-Living Environments	https://www.ncbi.nlm.nih.gov/pmc/articles/PMC6211066/pdf/ijerph-15-02079.pdf	CHMS	2018	2007-2009	Samantha Hajna	samantha.hajna@mrc-epid.cam.ac.uk	General	2809	41.5			45.8	54.2
131	Lean Mass Appears to Be More Strongly Associated with Bone Health than Fat Mass in Urban Black South African Women	https://link.springer.com/content/pdf/10.1007/s12603-015-0492-1.pdf	PURE	2014	5 and 7 year follow-up	OF Sotunde	solaakinwande@yahoo.com	General	189	61.1			0	100
132	Leg fat might be more protective than arm fat in relation to lipid profile	https://link.springer.com/content/pdf/10.1007/s00394-012-0350-4.pdf	N/A	2012	N/A	M. Sánchez López	Mairena.Sanchez@uclm.es	University students	683		18	30
133	Lifestyle behaviours are not associated with haemolysis: results from Donor InSight	https://www.ncbi.nlm.nih.gov/pmc/articles/PMC7141933/pdf/blt-18-86.pdf	Donor InSight	2019	3	Rosa de Groot	rosa.degroot@sanquin.nl	General	1269	50.6			46	54
134	Light-Intensity Physical Activity and All-Cause Mortality	https://journals.sagepub.com/doi/pdf/10.4278/ajhp.150515-ARB-882	NHANES	2017	2003-2004, 2005-2006	Paul Loprinzi	pdloprin@olemiss.edu	General	5575
135	Light-intensity physical activity derived from count or activity types is differently associated with adiposity markers	https://www.ncbi.nlm.nih.gov/pmc/articles/PMC7540429/pdf/SMS-30-1966.pdf	DPHACTO	2020	N/A	Charlotte Lund Rasmussen	CLR@nfa.dk	Blue-collar workers	513	45.2			59	41
136	Light-Intensity Physical Activity Is Associated With Insulin Resistance in Elderly Japanese Women Independent of Moderate- to Vigorous-Intensity Physical Activity	https://journals.humankinetics.com/view/journals/jpah/11/2/article-p266.xml	N/A	2014	N/A	Yuko Gando		General	807
137	Longitudinal Associations Of Adiposity And Grip Strength With Physical Activity Assessed With Wrist-worn Accelerometers In 84,779 Adults: The Uk Biobank Study	https://journals.lww.com/acsm-msse/Fulltext/2017/05001/Longitudinal_Associations_Of_Adiposity_And_Grip.2478.aspx	Biobank	2017	2013-2015	Youngwon Kim	Youngwon.Kim@mrc-epid.cam.ac.uk	General	84812				45	55
138	Low levels of physical activity are associated with dysregulation of energy intake and fat mass gain over 1 year	https://www.ncbi.nlm.nih.gov/pmc/articles/PMC4658461/pdf/ajcn115360.pdf	N/A	2015	N/A	Robin Shook		General	421		21	35
139	Menopausal Status and Physical Activity Are Independently Associated With Cardiovascular Risk Factors of Healthy Middle-Aged Women: Cross-Sectional and Longitudinal Evidence	https://www.ncbi.nlm.nih.gov/pmc/articles/PMC6729112/pdf/fendo-10-00589.pdf	ERMA	2019	base	Sira Karvinen	eija.k.laakkonen@jyu	Middle aged	886		47	55	0	100	Caucasian
140	Mid-calf skeletal muscle density and its associations with physical activity,bone health and incident 12-month falls in older adults: The Healthy AgeingInitiative	https://reader.elsevier.com/reader/sd/pii/S8756328218304460?token=4DE2DDDF3D3E1019B907DE2D5585E12D707E5E7E948C929CEF571D503F574C504DCAF9A13765C23A8F0BCF4D92326A94&originRegion=eu-west-1&originCreation=20210524155443	Healthy Ageing Initiative	2019	N/A	David Scott	david.scott@monash.edu	Older adults	2214	70
141	Moderate Activity and Fitness, Not Sedentary Time, Are Independently Associated with Cardio-Metabolic Risk in U.S. Adults Aged 18–49	https://www.ncbi.nlm.nih.gov/pmc/articles/PMC4377904/pdf/ijerph-12-02330.pdf	NHANES	2015	2003-2004	Jereon van der Velde	jeroen.vandervelde@maastrichtuniversity.nl	General	543	32.2			55.7	44.3	Non-Hispanic White, Non-Hispanic Black, Mexican American, Other
142	Moderate-to-vigorous physical activity as a mediator between sedentary behavior and cardiometabolic risk in Spanish healthy adults: a mediation analysis	https://www.ncbi.nlm.nih.gov/pmc/articles/PMC4593196/pdf/12966_2015_Article_244.pdf	EVIDENT	2015	2009-2012	Antonia García-Ortiz	Vicente.Martinez@uclm.es	General	1122	55			38	62
143	Non-alcoholic fatty liver disease (NAFLD) is associated with low level of physical activity: a population-based study	https://onlinelibrary.wiley.com/doi/epdf/10.1111/apt.12038	NHANES	2012	2003-2004, 2005-2006	L Gerber	zobair.younossi@inova.org	General	3056						Non-Hispanic White, Non-Hispanic Black, Mexican American, Other
144	Nutritional knowledge and practice preliminary results of the nationally representative study on nutrition of Polish population, (National Health Programme 2016–2020)	https://www.cambridge.org/core/journals/proceedings-of-the-nutrition-society/article/nutritional-knowledge-and-practice-preliminary-results-of-the-nationally-representative-study-on-nutrition-of-polish-population-national-health-programme-20162020/C3B281E63CF26B911BE076C2E96A35FB	National Health Programme	2020	2016-2020	Iwona Traczyk		General	1471
145	Objective Measures of Physical Activity and Cardiometabolic and Endocrine Biomarkers	https://www.ncbi.nlm.nih.gov/pmc/articles/PMC5561485/pdf/nihms862496.pdf	Women's Lifestyle validation study	2017	2010-2012	Hala AlEssa	dtobias@partners.org	General	526
146	Objectively measured light-intensity lifestyle activity and sedentary time are independently associated with metabolic syndrome: a cross-sectional study of Japanese adults	https://www.ncbi.nlm.nih.gov/pmc/articles/PMC3599104/pdf/1479-5868-10-30.pdf	N/A	2013	N/A	Junghoon Kim	kuno@taiiku.tsukuba.ac.jp	General	483		30	64
147	Objectively-measured physical activity and predicted 10-yr risk for afirstatherosclerotic cardiovascular disease (ASCVD) event using the pooledcohort risk equations among US adults	https://reader.elsevier.com/reader/sd/pii/S0167527315301091?token=F3B8869051AB41BE1E46E756626331C1334894191D27147AF966548183C06E822ED3682FD84EF8A30D441FB43702EEC8&originRegion=eu-west-1&originCreation=20210524161110	NHANES	2015	2003-2004, 2005-2006	Paul Loprinzi	pdloprin@olemiss.edu	General	2421
148	Objectively measured physical activity and sedentary-time are associated with arterial stiffness in Brazilian young adults	https://www.ncbi.nlm.nih.gov/pmc/articles/PMC4678284/pdf/main.pdf	Pelotas	2015	2012-2013	Bernardo Lessa Horta	beatrizschaan@gmail.com	General	3701				51.7	48.3	White, non-White
149	Objectively Measured Physical Activity and Sedentary Time Are Associated With Cardiometabolic Risk Factors in Adults With Prediabetes: The PREVIEW Study	https://care.diabetesjournals.org/content/diacare/41/3/562.full.pdf	PREVIEW	2018	N/A	Nils Swindell	835228@ swansea.ac.uk.	Pre-diabetic	2326	52.2			32	68	Caucasian, Asian, Black, Arabic, Hispanic, Other
150	Objectively Measured Physical Activity of Vietnamese Adults With Type 2 Diabetes: Opportunities to Intervene	https://www.ncbi.nlm.nih.gov/pmc/articles/PMC6459758/pdf/jpmph-52-2-101.pdf	N/A	2019	N/A	Vuong Van Do	dvv@huph.edu.vn	Diangosed type 2 diabetes	240				120	120
151	Objectively Measured Physical Activity, Sedentary Behavior, and Genetic Predisposition to Obesity in U.S. Hispanics/Latinos: Results From the Hispanic Community Health Study/Study of Latinos (HCHS/SOL)	https://www.ncbi.nlm.nih.gov/pmc/articles/PMC5697950/pdf/db170573.pdf	HCHS/SOL	2017	N/A	Jee-Young Moon	qibin.qi@einstein.yu.edu	General	9645
152	Objectively measured physical activity, sedentary time and subclinical vascular disease: Cross-sectional study in older British men	https://www.ncbi.nlm.nih.gov/pmc/articles/PMC4976831/pdf/main.pdf	British Regional Heart Study	2016	N/A	Tessa Parsons	tessa.parsons@ucl.ac.uk	General	1216	78.5			100	0
153	Objectively-Measured Sedentary Time and Cardiometabolic Biomarkers in U.S. Hispanic/Latino Adults: The Hispanic Community Health Study/Study of Latinos (HCHS/SOL)	https://www.ncbi.nlm.nih.gov/pmc/articles/PMC4618246/pdf/nihms713470.pdf	HCHS/SOL	2015	N/A	Qibin Qi	qibin.qi@einstein.yu.edu	General	12083		18	74
154	Objectively-Measured Sedentary Time and Cardiometabolic Health in Adults with Severe Obesity	https://www.ncbi.nlm.nih.gov/pmc/articles/PMC4758881/pdf/nihms748905.pdf	Longitudinal Assessment of bariatric surgery	2016	2	Wendy King	kingw@edc.pitt.edu	Severely obese	927	45(median)			20.1	79.1	White, Black, Other
155	Objectively Measured Sedentary Time and Cardiovascular Risk Factor Control in US Hispanics/Latinos With Diabetes Mellitus: Results From the Hispanic Community Health Study/Study of Latinos (HCHS/SOL)	https://www.ncbi.nlm.nih.gov/pmc/articles/PMC5669141/pdf/JAH3-6-e004324.pdf	HCHS/SOL	2017	2008-2011	Xueyin Wang	qibin.qi@einstein.yu.edu	Diabetic	1699
156	Objectively measured sedentary time and diabetes mellitus in a general Japanese population: The Hisayama Study	https://www.ncbi.nlm.nih.gov/pmc/articles/PMC6497592/pdf/JDI-10-809.pdf	Hisayama	2018	N/A	Takanori Honda	nino@eph.med.kyushu-u.ac.jp	General	1758		40	79
157	Objectively Measured Sitting and Standing in Workers: Cross-Sectional Relationship with Autonomic Cardiac Modulation	https://www.ncbi.nlm.nih.gov/pmc/articles/PMC6406480/pdf/ijerph-16-00650.pdf	DPHACTO	2019	N/A	David Hallman	david.hallman@hig.se	Blue-collar workers	490	45	18	68	56.1	43.9
158	Abstract P271: Objectively Measured Sleep Phenotypes Are Associated With Cardiovascular Health in Men and Women: Results From the Multi-Ethnic Study of Atherosclerosis Sleep Study	https://www.ahajournals.org/doi/10.1161/circ.139.suppl_1.P271	MESA Sleep Study	2019	Exam 5	Nour Makarem		General	1920	68.5			46	54
159	Objectively recorded physical activity and the association with gestational diabetes	https://onlinelibrary.wiley.com/doi/epdf/10.1111/sms.12183	Stork Groruddalen Study	2014	2008-2010	K Morkrid	kjersti.morkrid@medisin.uio.no	Healthy pregnant women	759	29.9			0	100
160	Occupational Physical Activity Opposes Obesity: A Cross-Sectional Modern Replication of the Morris 1953 London Busmen Study
161	On the health paradox of occupational and leisure-time physical activity using objective measurements: Effects on autonomic imbalance	https://www.ncbi.nlm.nih.gov/pmc/articles/PMC5417644/pdf/pone.0177042.pdf	DPHACTO	2017	N/A	David Hallman	david.hallman@hig.se	Blue-collar workers	514	45.3			56.4	43.6
162	Outcomes of Health Care Providers’ Recommendations for Healthy Lifestyle Among U.S. Adults with Prediabetes	https://pubmed.ncbi.nlm.nih.gov/21361822/	NHANES	2011	2005-2006	Kyeongra Yang	yangk@pitt.edu	General	2853				51.8	48.2	Non-Hispanic White, Non-Hispanic Black, Mexican American, Other
163	Patterns of sedentary time and cardiometabolic risk amongCanadian adults	https://reader.elsevier.com/reader/sd/pii/S0091743514001285?token=E971A6D58B8D0AE4B13B6B15A2453EE3F93B4A49E9DF7B5C867B2AF34635D21E3E17B5B196E6FBCA023799F5ABC3127E&originRegion=eu-west-1&originCreation=20210524175309	CHMS	2014	2007-2009, 2009-2011	Valerie Carson	vlcarson@ualberta.ca	General	4935	45.9			49.9	50.1
164	Physical activity and abdominal fat distribution in Greenland	https://www.ncbi.nlm.nih.gov/pmc/articles/PMC6203305/pdf/emss-79971.pdf	Inuit Health in Transition study	2017	2005-2010	Inger Katrine Dahl-Petersen	marit.eika.joergensen@regionh.dk	General	1536	43.9			43.6	56.4
165	Physical Activity and Adiposity Among Older Adults of the EVIDENT Study	https://journals.humankinetics.com/view/journals/japa/25/2/article-p254.xml	EVIDENT	2017	2010-2012	José Recio-Rodríguez	donrecio@gmail.com	Older adults	439	71.1	65		46	54
166	Physical Activity and Adiposity Markers at Older Ages: Accelerometer Vs Questionnaire Data	https://www.ncbi.nlm.nih.gov/pmc/articles/PMC4417049/pdf/main.pdf	Whitehall 2	2015	2	Séverine Sabia	s.sabia@ucl.ac.uk	General	3940				74.2	25.8
167	Physical activity and dietary behavior with red blood celldistribution width	https://reader.elsevier.com/reader/sd/pii/S0031938415003017?token=23A01B73B033B0889EEC37D31A3D91BBA6C308B4485096D0BD24701E0E022432D462257AF6E2E0E8E599F0E553E69F23&originRegion=eu-west-1&originCreation=20210525073841	NHANES	2015	2003-2004, 2005-2006	Paul Loprinzi	pdloprin@olemiss.edu	General	4538	44.6			50.6	49.4	Non-Hispanic White, Non-Hispanic Black, Mexican American, Other
168	Physical Activity and Insulin Sensitivity The RISC Study	https://www.ncbi.nlm.nih.gov/pmc/articles/PMC2551669/pdf/2613.pdf	RISC	2008	2002-2004	Beverley Balkau	beverley.balkau@inserm.fr	General	801				43.2	56.8
169	Physical activity and lipidomics in a population at high risk of type 2 diabetes mellitus	https://www.tandfonline.com/doi/epub/10.1080/02640414.2020.1744836?needAccess=true	Walking Away From Type 2 Diabetes	2020	N/A	Joseph Henson	jjh18@le.ac.uk	Increased risk of impaired glucose regulation	509	64			65.4	34.6	White European, South Asian, Other
170	Physical Activity and Residual-Specific Mortality among Adults in the United States	https://journals.lww.com/acsm-msse/Fulltext/2016/09000/Physical_Activity_and_Residual_Specific_Mortality.12.aspx	NHANES	2016	1999-2006	Paul Loprinzi	pdloprin@olemiss.edu	Unsure whether to include asaccelerometer only used for sensitivity analysis
171	Physical Activity and Sedentary Behavior in Metabolically Healthy versus Unhealthy Obese and Non-Obese Individuals – The Maastricht Study	https://www.ncbi.nlm.nih.gov/pmc/articles/PMC4854448/pdf/pone.0154358.pdf	Masstricht Study	2016	2010-2013	Belle de Rooij	a.koster@maastrichtuniversity.nl	General	2449	60	40	75	52.2	47.8
172	Physical Activity and Sedentary Patterns among Metabolically Healthy Individuals Living with Obesity	https://downloads.hindawi.com/journals/jdr/2018/7496768.pdf	NHANES	2018	2003-2004, 2005-2006	Marika de Winter	martin.senechal@unb.ca	General	2446						Non-Hispanic White, Non-Hispanic Black, Mexican American, Other
173	Associations Between Physical Activity and Metabolic Syndrome: Comparison Between SelfReport and Accelerometry	https://journals.sagepub.com/doi/pdf/10.4278/ajhp.121127-QUAN-576	NHANES	2016	2003-2004, 2005-2006	Jared Tucker	jared.tucker@ helendevoschildrens.org	General	5580				50.1	49.9	Non-Hispanic White, Non-Hispanic Black, Mexican American
174	PHYSICAL ACTIVITY ASSESSMENT METHODS IN THE JACKSON HEART STUDY	https://www.ethndis.org/priorsuparchives/ethn-15-4s6-56.pdf	Jackson Heart Study	Needs double checking as to whether to include or not
175	Physical Activity Attenuates the Effect of the FTO Genotype on Obesity Traits in European Adults: The Food4Me Study	https://onlinelibrary.wiley.com/doi/epdf/10.1002/oby.21422	Food4Me	2016	N/A	Carlos Celis-Morales		General	1280	39.9	18		58	42
176	Physical Activity Contributes to Several Sleep–Cardiometabolic Health Relationships		NHANES	2016	2005-2006	Thirumagal Kanagasabai	cardern@yorku.ca	General	1226			20
177	Physical Activity Dimensions Associated with Impaired Glucose Metabolism	https://www.ncbi.nlm.nih.gov/pmc/articles/PMC5901705/pdf/emss-75341.pdf	ADDITION-PRO	2017	N/A	Hanan Amadid	hanan.amadid.01@regionh.dk	Type 2 diabetic	1501
178	Physical Activity During Daily Life and Mortality in Patients With Peripheral Arterial Disease	https://www.ncbi.nlm.nih.gov/pmc/articles/PMC2645622/pdf/nihms45648.pdf	Walking and Leg circulation study	2006	N/A	Parveen Garg	mdm608@northwestern.edu	Older adults	460	71.9	55		59.4	40.6
179	Physical activity energy expenditure is associatedwith 2-h insulin independently of obesity amongInuit in Greenland	https://reader.elsevier.com/reader/sd/pii/S016882271300346X?token=00350B3756642E6378ACE913757B64CE0AFE25E4D7959D5DAF535485545E21C1C162EC987C7C7D3BB9583D0C7CCD3A67&originRegion=eu-west-1&originCreation=20210525081507	Inuit Health in Transition study	2013	N/A	Inger Katrine Dahl-Petersen	idp@niph.dk	General	1545	43.8			43.5	56.5
180	Physical activity event regularity and health outcome – ‘Undiscovered country’ in cohort accelerometer data	https://ebooks.iospress.nl/publication/39424	NHANES	2015	2005-2006	Michael Marschollek		General	>7000
181	Physical activity intensity and biological markers among adults with diabetes:considerations by age and gender	https://reader.elsevier.com/reader/sd/pii/S1056872712002723?token=2C51F120DC114D1E1E8F7D137FF2898F17255980E75BA9F3E007821066A703B4A2600F4E215EC3C4A6E2B34C66F71F90&originRegion=eu-west-1&originCreation=20210525082103	NHANES	2012	2003-2004, 2005-2006	Paul Loprinzi	ploprinzi@bellarmine.edu	General	746				53.4	46.6	Non-Hispanic White, Non-Hispanic Black, Mexican American, Other
182	Physical activity intensity and cardiovascular risk by ankle–brachial index	https://journals.sagepub.com/doi/pdf/10.1177/1358863X13480552	NHANES	2013	2003-2004	Marquis Hawkins	mshawkins@schoolph.umass.edu	General	561		40
183	Physical Activity Measured by Accelerometry and its Associations With Cardiac Structure and Vascular Function in Young and Middle-Aged Adults	https://www.ncbi.nlm.nih.gov/pmc/articles/PMC4392434/pdf/jah3-4-e001528.pdf	Framingham Heart Study	2015	Third Generation	Charlotte Andersson	ca@heart.dk	General	2376				46.1	53.9
184	Physical Activity Moderates the Association Between Nicotine Dependence and Depression Among U.S. Smokers	https://journals.sagepub.com/doi/pdf/10.4278/ajhp.130301-QUAN-92	NHANES	2014	2005-2006	Paul Loprinzi	ploprinzi@bellarmine.edu	General	441						Non-Hispanic White, Other
185	Physical activity pattern, cardiorespiratory fitness, and socioeconomic status in the SCAPIS pilot trial — A cross-sectional study	https://www.ncbi.nlm.nih.gov/pmc/articles/PMC4929080/pdf/main.pdf	SCAPIS	2016	Pilot trial	Marting Lindgren	annika.rosengren@gu.se	General	947	58			49	51
186	Physical Activity Producing Low, but Not Medium or Higher, Vertical Impacts Is Inversely Related to BMI in Older Adults: Findings From a Multicohort Study	https://www.ncbi.nlm.nih.gov/pmc/articles/PMC5846734/pdf/glx176.pdf	VIBE	2017	N/A	Ahmed Elhakeem	a.elhakeem@bristol.ac.uk	Older adults	1182	72.7			33.4	66.6
187	Physical Activity, Sedentary Time, and Pericardial Fat in Healthy Older Adults	https://onlinelibrary.wiley.com/doi/epdf/10.1038/oby.2012.61	Whitehall 2	2012	2	Mark Hamer	m.hamer@ucl.ac.uk	Older adults	446	66			50.1	49.9
188	Physical activity, stress, and cardiovascular disease risk: HCHS/SOL Sociocultural Ancillary Study	https://www.ncbi.nlm.nih.gov/pmc/articles/PMC7509226/pdf/main.pdf	HCHS/SOL	2020	2010-2011	Priscilla Vásquez	priscillavasquez@cdrewu.edu	General	4000	42.2			45.3	54.7	Dominican, Central America, Cuban, Mexican, Puerto Rico, South American, Multiple
189	Potential impacts on cardio-metabolic risk biomarkers of reducing sitting time by increasing standing or stepping	https://www.jsams.org/action/showPdf?pii=S1440-2440%2814%2900444-7	AusDiab	2014	2011/2012	G Healy		General	735	57.8	36	80	44	56
190	Prolonged, Uninterrupted Sedentary Behavior and Glycemic Biomarkers among US Hispanic/Latino Adults	https://www.ncbi.nlm.nih.gov/pmc/articles/PMC5634934/pdf/nihms904415.pdf	HCHS/SOL	2017	2008-2011	Keith Diaz	kd2442@columbia.edu	General	12083		18	74
191	Prospective Associations of Accelerometer-Measured Physical Activity and Sedentary Time With Incident Cardiovascular Disease, Cancer, and All-Cause Mortality	https://www.ahajournals.org/doi/epub/10.1161/CIRCULATIONAHA.119.043030	European Prospective Investigation Into Cancer and Nutrition–Norfolk study	2020	N/A	Paddy Dempsey	epic-norfolk@mrc-epid.cam.ac.uk	General	7820		40	79
192	Prospectively Reallocating Sedentary Time: Associations with Cardiometabolic Health	https://journals.lww.com/acsm-msse/Fulltext/2020/04000/Prospectively_Reallocating_Sedentary_Time_.9.aspx	Walking Away From Type 2 Diabetes	2019	N/A	Tom Yates	ty20@le.ac.uk	High risk of type 2 diabetes	647	65
193	Psycho-socioeconomic bio-behavioral associations on all-cause mortality: cohort study	https://www.ncbi.nlm.nih.gov/pmc/articles/PMC4932224/pdf/hpp-6-66.pdf	NHANES	2016	2005-2006	Paul Loprinzi	pdloprin@olemiss.edu	General	2530	46.2			49.2	50.8
194	Racial Disparity in Blood Pressure: is Vitamin D a Factor?	https://www.ncbi.nlm.nih.gov/pmc/articles/PMC3181312/pdf/11606_2011_Article_1707.pdf	NHANES	2011	2001-2006	Kevin Fiscella	Kevin_Fiscella@URMC.rochester.edu	General	7140		20		52.7	47.8
195	Relationship between metabolic syndrome, circadian treatment time, and blood pressure non-dipping profile in essential hypertension	https://www.tandfonline.com/doi/pdf/10.3109/07420528.2011.580871?needAccess=true	N/A	2011	N/A	Ramón Hermida	rhermida@uvigo.es	Hypertensive	3352	53.7
196	Relationship of accelerometer-assessed physical activity and sedentary behavior with predicted cvd risk in older women: Results from the objective physical activity and cardiovascular health (OPACH) study	https://www.ahajournals.org/doi/10.1161/circ.133.suppl_1.mp17	OPACH	2016	N/A	Michael LaMonte		Older adults	4870	78.9	63	99	0	100
197	Relationship of pase to moderate/vigorous physical activity measured by accelerometry in the osteoarthritis initiative	https://www.oarsijournal.com/article/S1063-4584(12)00314-7/pdf	Osteoartheritus Initiative	2012	N/A	G E Ahn		General	969		55
198	Replacement Effects of Sedentary Time on Metabolic Outcomes: The Maastricht Study	https://journals.lww.com/acsm-msse/Fulltext/2017/07000/Replacement_Effects_of_Sedentary_Time_on_Metabolic.9.aspx	Masstricht Study	2017	N/A	Julianne van der Berg	a.koster@maastrichtuniversity.nl	General	2213	60			51.2	48.8
199	Risk Estimates for Diabetes and Hypertension with Different Physical Activity Methods	https://www.ncbi.nlm.nih.gov/pmc/articles/PMC7138450/pdf/nihms-1533309.pdf	CARDIA	2019	Year 20 core exam	Barbara Sternfeld	bsternfeld@gmail.com	Young adults	2291		38	50
200	Risk of new-onset diabetes: influence of class and treatment-time regimen of hypertension medications	https://www.cochranelibrary.com/central/doi/10.1002/central/CN-01064597/full	N/A	2015	N/A	Ramón Hermida		Hypertensive	2012	52.7			48.5	51.5
201	Seasonal Variation of Fibrinogen in Dipper and Nondipper Hypertensive Patients	https://www.ahajournals.org/doi/epub/10.1161/01.CIR.0000085992.67380.7B	N/A	2003	N/A	Ramón Hermida	rhermida@uvigo.es	General	1006	53			47.9	52.1
202	Abstract 36: Sedentary Behavior and Cardiometabolic Risk Factors Among US Hispanic/Latino Adults: The Hispanic Community Health Study/Study of Latinos (HCHS/SOL)	https://www.ahajournals.org/doi/10.1161/circ.131.suppl_1.36	HCHS/SOL	2015	N/A	Qibin Qi		General	12443		18	74
203	Sedentary behavior and cardiovascular disease in older women: The Objective Physical Activity and Cardiovascular Health (OPACH) Study	https://www.ncbi.nlm.nih.gov/pmc/articles/PMC6481298/pdf/nihms-1518179.pdf	OPACH	2019	2012-2014	John Bellettiere	jbellettiere@ucsd.edu	General	5638				0	100
204	Sedentary Behavior and Prevalent Diabetes in 6,166 Older Women: The Objective Physical Activity and Cardiovascular Health Study	https://www.ncbi.nlm.nih.gov/pmc/articles/PMC6376101/pdf/gly101.pdf	OPACH	2019	N/A	John Bellettiere	jbellettiere@ucsd.edu	Community dwelling older women	6116	78.7			0	100
205	Sedentary Behavior, Physical Activity, and Markers of Health in Older Adults	https://www.ncbi.nlm.nih.gov/pmc/articles/PMC5764165/pdf/nihms929214.pdf	NHANES	2013	2003-2004, 2005-2006	Keith Gennuso	lhcolbert@education.wisc.edu	General	1914	74.6			52	48
206	Sedentary behaviour patterns and arterial stiffness in a Spanish adultpopulationeThe EVIDENT trial	https://reader.elsevier.com/reader/sd/pii/S0021915015301519?token=ACAAB4787276F4254B0C13CE98A6CE8856E7488C5204FDC558E6D1CB7305BB9530C6D3CA668337E93D52220AE7C75460&originRegion=eu-west-1&originCreation=20210525093507	EVIDENT	2015	N/A	A Garía-Hermoso	Vincente.Martinez@uclm.es	General	1365		20	80	39.7	60.3
207	Sedentary bout durations and metabolic syndrome among working adults: a prospective cohort study	https://www.ncbi.nlm.nih.gov/pmc/articles/PMC5000401/pdf/12889_2016_Article_3570.pdf	Ryobi Health Survey	2016	2010-2011, 2014	Takanori Honda	shuzo@ihs.kyushu-u.ac.jp	General	430	48(median)			87.5	12.5
208	Sedentary Time and Peripheral Artery Disease: The Hispanic Community Health Study/Study of Latinos	https://www.ncbi.nlm.nih.gov/pmc/articles/PMC7085461/pdf/nihms-1559425.pdf	HCHS/SOL	2020	2008-2011	Jonathan Unkart	junkart@ucsd.edu	General	7609		45	74			Dominican, Central America, Cuban, Mexican, Puerto Rico, South American, Multiple
209	Sedentary time assessed by actigraphy and mortality: TheRotterdam Study	https://reader.elsevier.com/reader/sd/pii/S0091743516303772?token=E638F0E0630EE99360A200AF6228E3AC3A268BBB26654D77E4C5FE96E927B8AE28F8F977F8F3DCA5E66B15C55F7F6C39&originRegion=eu-west-1&originCreation=20210525094357	Rotterdam Study	2016	2004-2015	Chantal Koolhas	h.tiermeier@erasmusmc.nl	General	1839
210	Sedentary time, breaks in sedentary time and metabolic variables in people with newly diagnosed type 2 diabetes	https://link.springer.com/content/pdf/10.1007/s00125-011-2408-x.pdf	Early activity in diabetes	2012	N/A	A R Cooper	ashley.cooper@bris.ac.uk	Type 2 diabetic	528	59.8			65.2	34.8
211	Sedentary Time, Cardiorespiratory Fitness, andCardiovascular Risk Factor Clustering in OlderAdults–the Generation 100 Study	https://reader.elsevier.com/reader/sd/pii/S0025619616304505?token=3C7623025BAA8E3FAE62A567BBA61BB03F821E524FF55403306D06E577644044F07AAA8015E1685E3B3613DA5231FA8F&originRegion=eu-west-1&originCreation=20210525094959	Generation 100	2016	2012-2013	Silvana Sandbakk	ulrik.wisloff@ntnu.no	Older adults	874		70	77
212	Sedentary time in relation to cardio-metabolic risk factors: differential associations for self-report vs accelerometry in working age adults	https://watermark.silverchair.com/dys077.pdf?token=AQECAHi208BE49Ooan9kkhW_Ercy7Dm3ZL_9Cf3qfKAc485ysgAAAq4wggKqBgkqhkiG9w0BBwagggKbMIIClwIBADCCApAGCSqGSIb3DQEHATAeBglghkgBZQMEAS4wEQQM9miTkXWA_XgSlQQ6AgEQgIICYcuPBRYX41_-iKHCbIDAeIPfr0n1VufVeWj2FIDdWXCj9jshX_kG52MYp8no1GRDiuCLiEq5-egUW2cdkp91XD_xOEPPSy2Uu9k9KPtz0wx21YmuDoTzatISdZg3pgx7Xi00fnV8EK8KTs6s5JGvnT_FGd0YNf-MPTZHwxWVzomQCLhRA44r7Nkd6rc6qcx1…	HSE	2012	2008	Emmanuel Stamatakis	e.stamatakis@ucl.ac.uk	General	1150
213	Sedentary Time, Physical Activity, and Adiposity: Crosssectional and Longitudinal Associations in CARDIA	https://www.ncbi.nlm.nih.gov/pmc/articles/PMC5696042/pdf/nihms909073.pdf	CARDIA	2017	2005-2006, 2010-2011	Bethany Barone Gibbs	bbarone@pitt.edu	Young adults	1826	45.4			43	57	White, Black
214	Sleep and cardiometabolic health in children and adults: examiningsleep as a component of the 24-h day	https://reader.elsevier.com/reader/sd/pii/S1389945720305414?token=9275E160E4D36E9750848BA1D49633ED8BEBE96339771A80C6F3D26430C796FA070C0A28CFB49D0014DF6C890F5D94AE&originRegion=eu-west-1&originCreation=20210525100135	Child Health Checkpoint	2021	2015-2016	Lisa Matricciani	matla005@mymail.unisa.edu.au	Parents	1378	44			13	87
215	Source and Size of Social Support Network on Sedentary Behavior Among Older Adults	https://journals.sagepub.com/doi/pdf/10.1177/0890117116686888	NHANES	2018	2003-2004, 2005-2006	Paul Loprinzi	pdloprin@olemiss.edu	Older adults	2519	71.4			50.7	49.3	Mexican American, White, Black, Other
216	Sporadic and Bouted Physical Activity and the Metabolic Syndrome in Adults	https://journals.lww.com/acsm-msse/Fulltext/2014/01000/Sporadic_and_Bouted_Physical_Activity_and_the.12.aspx	CHMS	2013	2007-2009	Janine Clarke	ian.janssen@queensu.ca	General	1119	41.1			49.1	50.9	White, Other
217	Step-based Physical Activity Metrics and Cardiometabolic Risk: NHANES 2005-06	https://www.ncbi.nlm.nih.gov/pmc/articles/PMC5412514/pdf/nihms-816663.pdf	NHANES	2017	2005-2006	Catrine Tudor-Locke	ctudorlocke@umass.edu	General	3388				50.9	49.1	Caucasian, Mexican American, African American, Other
218	Targeting body composition in an older population: do changes in movement behaviours matter? Longitudinal analyses in the PREDIMED-Plus trial	https://bmcmedicine.biomedcentral.com/track/pdf/10.1186/s12916-020-01847-9.pdf	PREDIMED-plus	2021	N/A	Aina M. Galmes-Panades	jadwiga.konieczna@ssib.es	General	1564	65.3	55	75	52	48
219	The association between physical activity and reduced body fat lessenswith age—Results from a cross-sectional study in community-dwellingolder adults	https://reader.elsevier.com/reader/sd/pii/S0531556514001272?token=513FE4FAA8219AF080AD28F795F64E5501EF06681CCAEB8C955B58A97D198B0DD744C48D92D9751D1C28380197BACC70&originRegion=eu-west-1&originCreation=20210525101344	Tasmanian Older Adults Cohort	2014	N/A	Yi Chao Foong	ycfoong@utas.edu.ac	Older adults	636	66.3	50	80
220	The Association Between Sleep Duration, Insulin Sensitivity, and -Cell Function: The EGIR-RISC Study	https://watermark.silverchair.com/jcem3272.pdf?token=AQECAHi208BE49Ooan9kkhW_Ercy7Dm3ZL_9Cf3qfKAc485ysgAAArYwggKyBgkqhkiG9w0BBwagggKjMIICnwIBADCCApgGCSqGSIb3DQEHATAeBglghkgBZQMEAS4wEQQMR3jZyN6tD1jcGX3dAgEQgIICaVX8eCrXEhE32EeBG0B8jwx1BgJhekkbrnXYhrtJ5rBIiSGRy8zkg7ciiNUH-6-kyDXNqL4fChNSDGdeKb3tuqtCehW96RHErlkpADA7-WVdyvCsJm6czohtvYcf0xDTKxB2-lGFCSjZt2F9vd_tVsPck5_Orcn9VuimiKurAz7tOqUptE68_Rp1uyO4DQ…	EGIR-RISC	2016	N/A	Femke Rutters	f.rutters@vumc.nl	General	778	44	30	60	43	57
221	The association between the activity profile and cardiovascular risk	https://reader.elsevier.com/reader/sd/pii/S1440244015001735?token=F65D766FDA9157B854246425F102329D7D3DC8447BAF415F573940D7E615C7E86CBA99FC2D3A40953358DC36C237436A&originRegion=eu-west-1&originCreation=20210525101934	NHANES	2016	2003-2004, 2005-2006	Ralph Maddison	r.maddison@auckland.ac.nz	General	6499				49.2	50.8
222	The effect of a programme to improve men’s sedentary time and physical activity: The European Fans in Training (EuroFIT) randomised controlled trial	https://journals.plos.org/plosmedicine/article?id=10.1371/journal.pmed.1002736	EUROFIT	2019	N/A	Sally Wyke	sally.wyke@glasgow.ac.uk	Overweight men	1113		30	65
223	The effect of moving to East Village, the former London 2012 Olympic and Paralympic Games Athletes’ Village, on physical activity and adiposity (ENABLE London): a cohort study	https://www.thelancet.com/action/showPdf?pii=S2468-2667%2819%2930133-1	ENABLE London	2019	N/A	Claire Nightingale	cowen@sgul.ac.uk	General	877				43.6	56.4
224	The effects of objectively-measured, free-living daily ambulatorymovement on mortality in a national sample of adults with diabetes	https://reader.elsevier.com/reader/sd/pii/S0031938415301839?token=3D76BF746B4CF8B24BB4AD43320BA96986C3B14F37321245C2EDAFAE4522B441BFE8869D2669B5D5D36E3561CCFFF1E9&originRegion=eu-west-1&originCreation=20210525110140	NHANES	2015	2003-2004, 2005-2006	Paul Loprinzi	pdloprin@olemiss.edu	Diabetic	712
225	The Impact of Physical Activity on the Prevention of Type 2 Diabetes: Evidence and Lessons Learned From the Diabetes Prevention Program, a Long-Standing Clinical Trial Incorporating Subjective and Objective Activity Measures	https://care.diabetesjournals.org/content/diacare/early/2020/11/06/dc20-1129.full.pdf	Diabetes Prevention Programme	2020	11-13 years after randomisation	Andrea Kriska	dppmail@bsc.gwu.edu	High risk of type 2 diabetes	3234	50.6			32.3	67.7	White, African American, Hispanic, Asian/Pacific Islander, American Indian
226	The Maasai of Kenya: the consequences of anepidemiological transition	https://reader.elsevier.com/reader/sd/pii/S0168822714700099?token=760F6E07E11E13EAB3D2CC6307B02ABCF48063F6A2575EC016E7C9BFE2A47CF4C1707C4690404F08D0D7AC21B7EB5526&originRegion=eu-west-1&originCreation=20210525110840	N/A	2014	N/A	Lund Christensen		General	365	36
227	The morning surge in blood pressure and heart rate is dependent on levels of physical activity after waking	https://journals.lww.com/jhypertension/Abstract/2002/05000/The_morning_surge_in_blood_pressure_and_heart_rate.20.aspx	N/A	2002	N/A	Andrew Leary	learya@doctors.org.uk	Hypertensive	420	48	15	81	49.5	50.5
228	The Objective Physical Activity and Cardiovascular Disease Health in Older Women (OPACH) Study	https://www.ncbi.nlm.nih.gov/pmc/articles/PMC5307783/pdf/12889_2017_Article_4065.pdf	OPACH	2017	2012-2014	Andrea LaCroix	alacroix@ucsd.edu	Older adults	6489						Non-Hispanic White, Non-Hispanic Black, Hispanic/Latina
229	The Potential Impact of Displacing Sedentary Time in Adults with Type 2 Diabetes	https://www.ncbi.nlm.nih.gov/pmc/articles/PMC5131683/pdf/mss-47-2070.pdf	Early activity in diabetes	2015	N/A	Cartherine Falconer	Catherine.falconer@bristol.ac.uk	Type 2 diabetic	519	59.9					White, Other
230	Abstract P122: The Predictive Ability and Validity of a Composite Physical Activity Score in Relation to Adiposity Measures: Coronary Artery Risk Development in Young Adults (CARDIA)	https://www.ahajournals.org/doi/10.1161/circ.133.suppl_1.p122	CARDIA	2018	Year 20 core exam	Kelley Pettee Gabriel		General	3549	45.2			45.5	54.5
231	The relationship between objectivelymeasured attributes of the built environment and selected cardiovascular risk factors in a South African urban setting	https://bmcpublichealth.biomedcentral.com/track/pdf/10.1186/s12889-018-5772-3.pdf	Prospective Rural Urban Epidemiology (sub-sample)	2018	2013 follow-up	Pasmore Malambo	pmalambo@hotmail.com	General	341	56.1			22.6	77.4
232	The role of physical activity in metabolic homeostasis before and after the onset of type 2 diabetes: an IMI DIRECT study	https://www.ncbi.nlm.nih.gov/pmc/articles/PMC7054368/pdf/125_2019_Article_5083.pdf	IMI DIRECT cohorts	2020	N/A	Robert Koivula	robert.koivula@med.lu.se	General
233	The Tromsø Study 1974-2016	https://regroup-production.s3.amazonaws.com/documents/ReviewReference/317067691/3339-Article%20Text-13550-1-10-20191104%20%281%29.pdf?AWSAccessKeyId=AKIAJBZQODCMKJA4H7DA&Expires=1621945792&Signature=BLtBSMOH4EFTIG25einE27j6UM8%3D	TROMSO	2019	1974-2016	Sameline Grimsgaard		General	45473
234	The Utility and Cross-Validation of a Composite Physical Activity Score in Relation to Cardiovascular Health Indicators: Coronary Artery Risk Development in Young Adults	https://journals.humankinetics.com/view/journals/jpah/15/11/article-p847.xml	CARDIA	2018	Year 20 core exam	Kelley Pettee Gabriel	Kelley.P.Gabriel@uth.tmc.edu	General	3549	45.2			43.3	56.7
235	Total Activity Counts and Bouted Minutes of Moderate-to-Vigorous Physical Activity: Relationships With Cardiometabolic Biomarkers Using 2003–2006 NHANES	https://journals.humankinetics.com/view/journals/jpah/12/5/article-p694.xml	NHANES	2015	2003-2004, 2005-2006	Dana Wolff-Hughes	dana.wolff@nih.gov	General	5668				49.4	50.6
236	Total Sitting Time and Sitting Pattern in Postmenopausal Women Differ by Hispanic Ethnicity and are Associated With Cardiometabolic Risk Biomarkers	https://www.ahajournals.org/doi/epub/10.1161/JAHA.119.013403	Community of MIND, MENU and Reach for Health	2020	N/A	Ya-Ju Chang	dorothy.sears@asu.edu	General	518	63.4					White, Black, Native American, Asian, Pacific Islander, Other/Unknown, Mixed
237	Using Devices to Assess Physical Activity and Sedentary Behavior in a Large Cohort Study, the Women’s Health Study	https://www.ncbi.nlm.nih.gov/pmc/articles/PMC6338453/pdf/nihms977385.pdf	Women's Health Study	2018	2011-2015	I-Min Lee	ilee@rics.bwh.harvard.edu	General	16741	72			0	100
238	Using Heart Rate and Accelerometry to Define Quantity and Intensity of Physical Activity in Older Adults	https://www.ncbi.nlm.nih.gov/pmc/articles/PMC5905658/pdf/gly029.pdf	Baltimore Longitudinal Ageing Study	2018	N/A	Jennifer Schrack	jschrac1@jhu.edu	General	440		31	88	52	48
239	Vigorous intensity physical activity is related to the metabolic syndrome independent of the physical activity dose	https://www.ncbi.nlm.nih.gov/pmc/articles/PMC3429871/pdf/dys038.pdf	NHANES	2012	2003-2004, 2005-2006	Ian Janssen	ian.janssen@queensu.ca	General	1841				51.2	48.8
240	Vigorous Physical Activity may be Important for the Insulin Sensitivity in Immigrants From the Middle East and Native Swedes	https://journals.humankinetics.com/view/journals/jpah/12/2/article-p273.xml	MEDIUM	2015	2011-2012	Daniel Arvidsson	ulf.lindblad@gu.se	General	962
241	Walking Away from Type 2 diabetes: a cluster randomized controlled trial	https://onlinelibrary.wiley.com/doi/epdf/10.1111/dme.13254	Walking Away From Type 2 Diabetes	2016	2009-2010	Tom Yates	ty20@le.ac.uk	At risk of Type 2 diabetes	808				63.6	36.4
242	What Is the Effect on Obesity Indicators from Replacing Prolonged Sedentary Time with Brief Sedentary Bouts, Standing and Different Types of Physical Activity during Working Days? A Cross-Sectional Accelerometer-Based Study among BlueCollar Workers	https://www.ncbi.nlm.nih.gov/pmc/articles/PMC4871331/pdf/pone.0154935.pdf	DPHACTO	2016	N/A	Nidhi Gupta	ngu@nrcwe.dk	Blue-collar workers	692	45.1			54	46
243	Which is more important for cardiometabolic health: sedentary time, higher intensity physical activity or cardiorespiratory fitness? The Maastricht Study	https://www.ncbi.nlm.nih.gov/pmc/articles/PMC6223836/pdf/125_2018_Article_4719.pdf	Masstricht Study	2018	N/A	Jereon van der Velde	jeroen.vandervelde@maastrichtuniversity.nl	General	1993	59.7	40	75	49.4	50.6
244	Non-alcoholic fatty liver disease is associated with lower levels of physical activity measured via accelerometry: The framingham heart study	https://www.gastrojournal.org/action/showPdf?pii=S0016-5085%2814%2963379-5	Framingham Heart Study	2014	Third Generation and Omni 2	Michelle Long		General	1060	50.5			52.8	47.2
245	Associations between Pulse Wave Velocity and Lifestyle Factors In Elderly Subjects with T2D—The Oulu 45 Cohort	https://diabetes.diabetesjournals.org/content/diabetes/66/Supplement_1/A101.full.pdf	Oulu 45		N/A	Erja Metsamarttila		General	570				41	59
246	Associations of objectively-measured physical activity, sedentary behavior and cardiorespiratory fitness with metabolic syndrome in Japanese male workers: TMCPF study	https://www.karger.com/Article/Pdf/468958	TMCPF	2017	2015-2016	K Yagi		General	756	47.7	35	59
247	Does replacing sedentary behaviour with light or moderate to vigorous physical activity modulate inflammatory status in adults?	https://ijbnpa.biomedcentral.com/track/pdf/10.1186/s12966-017-0594-8.pdf	Mitchelstown cohort	2017	2010-2011	Catherine Phillips	c.phillips@ucc.ie	General	475
248	PREVIEW: Prevention of Diabetes through LifestyleIntervention and Population Studies in Europe andaround the World. Design, Methods, and BaselineParticipant Description of an Adult Cohort Enrolledinto a Three-Year Randomised Clinical Trial	chrome-extension://dagcmkpagjlhakfdhnbomgmjdpkdklff/enhanced-reader.html?openApp&pdf=https%3A%2F%2Fres.mdpi.com%2Fd_attachment%2Fnutrients%2Fnutrients-09-00632%2Farticle_deploy%2Fnutrients-09-00632-v2.pdf	PREVIEW	2017	2013-2015	Mikael Fogelholm	elli.jalo@helsinki.fi	Overweight, pre-diabetic	2326		55	70
249	Objectively measured physical activity relates to night-time blood pressure in older adults: crosssectional analysis in the HEIJO-KYO cohort		Heijo-Kyo	2019	2010-2014	Yuki Yamagami	obayashi@naramedu.ac.jp	Older adults	1111	71.8
250	GENDER DIFFERENCES IN AMBULATORY BLOOD PRESSURE THRESHOLDS FOR DEFINING HYPERTENSION BASED ON CARDIOVASCULAR OUTCOME	https://onlinelibrary.wiley.com/doi/epdf/10.1111/j.1751-7176.2011.00665.x	N/A	2012	N/A	Diana Ayala		General	3344	52.6
251	A GREATER MORNING BLOOD PRESSURE SURGE IS ASSOCIATED WITH LOWER, NOT HIGHER, CARDIOVASCULAR RISK	https://onlinelibrary.wiley.com/doi/epdf/10.1111/j.1751-7176.2011.00665.x	N/A	2012	N/A	Ramón Hermida	N/A	General	3344	52.6
252	Ambulatory blood pressure monitoring and physical activity in hypertensive patients. Circadian pattern and physical activity	https://www.sciencedirect.com/science/article/abs/pii/S1889183714000683	EVIDENT	2014	N/A	L.Garcia Ortiz	Lgarciao@usal.es	General	552	61			50	50
253	Physical activity reference for health promotion 2013 and the prevalence of metabolic syndrome: A cross-sectional study	https://pubmed.ncbi.nlm.nih.gov/25746932/	Nutrition and Exercise Intervention Study	2014	N/A	Ryoko Kawakami		General	906		23	64
	Additional papers returned by update search
254	Physical activity and fitness in the community: the Framingham Heart Study.	https://watermark.silverchair.com/ehab580.pdf?token=AQECAHi208BE49Ooan9kkhW_Ercy7Dm3ZL_9Cf3qfKAc485ysgAAAv0wggL5BgkqhkiG9w0BBwagggLqMIIC5gIBADCCAt8GCSqGSIb3DQEHATAeBglghkgBZQMEAS4wEQQMOPwoozh43ZAJv57lAgEQgIICsOkAyVOgP3WdzMW6FevgjzuSQ84FrjFR_aYB317AHBV7_a0Huf3tfz0BdA8oTPsQlCx1h-F__fu14RbWUjEMbUKKqjVevhpuSMun2oy6eilSuHJRDYCHDjlqFJWudAz4GOPLBjt3S8-iQDSkc0P9keii8fTOHiugku9OulQbG0AewCoIUKeDZemQlUXYb_g…	Framingham Heart Study	2021	3, Omni 2, Offspring	Matthew Nayor	mnayor@bu.edu	General	2070	54			48.6	51.4	White, non-white
255	Different Relationships Between Steps and Movements and Healthy Biomarkers in People With and Without Disability.	https://journals.humankinetics.com/view/journals/jpah/18/5/article-p495.xml	NHANES	2021	2003-2006	Chungyi Chiu	chiucy@illinois.edu	General	6592	42.6			48.4	51.6	White, Black, Hispanic, Other
256	Physical Activity Tracking Among Sri Lankan Adults: Findings From a 7-Year Follow-up of the Ragama Health Study.	https://journals.sagepub.com/doi/pdf/10.1177/1010539520971179	N/A	2021	N/A	Janani Pinidiyapathirage	janani.pinidiyapathirage@usq.edu.au	General	2148		35	64	42.4	57.6
257	Associations between Device-measured Physical Activity and Cardiometabolic Health in the Transition to Early Adulthood.	https://journals.lww.com/acsm-msse/Fulltext/2021/10000/Associations_between_Device_measured_Physical.6.aspx	Pelotas Birth Cohort	2021	1993	Gregore Mielke	g.ivenmielke@uq.edu.au	General	2280		18	22	47.7	52.3
258	Physical Activity and Total Daily Energy Expenditure in Older US Adults: Constrained versus Additive Models.	https://journals.lww.com/acsm-msse/Fulltext/2022/01000/Physical_Activity_and_Total_Daily_Energy.13.aspx	Interactive Diet and Activity Tracking in AARP study	2022	N/A	Erik Willis	erik.willis@unc.edu	General	584	63.2			49.1	50.9	Non-hispanic white, other
259	The FTO rs17817449 Polymorphism is Not Associated With Sedentary Time, Physical Activity, or Cardiorespiratory Fitness: Findings From the GENADIO Cross-Sectional Study.	https://journals.humankinetics.com/view/journals/jpah/18/11/article-p1352.xml	GENADIO	2021	N/A	Miquel Martorell	marcelo.villagran@ucsc.cl	General	409						European, Mapuche
260	Sleep and cardiometabolic risk: a cluster analysis of actigraphy-derived sleep profiles in adults and children.	https://watermark.silverchair.com/zsab014.pdf?token=AQECAHi208BE49Ooan9kkhW_Ercy7Dm3ZL_9Cf3qfKAc485ysgAAAvIwggLuBgkqhkiG9w0BBwagggLfMIIC2wIBADCCAtQGCSqGSIb3DQEHATAeBglghkgBZQMEAS4wEQQMxdSO1E797aWDeCiFAgEQgIICpb4xioDWHrmqzPv0E3stn_rngbyFtQ9B_zKN1KHltfv_XsI108ymZ4_Fbn7fokY0FlFNy3AsW0jLvT_BtOzS4aTjg-4LtX4Nalmm5NYeHJqcbZ7nf0c0dp9NVz_NIeBi4fAgK6I57Yp8KP2nTITnN6hZKeOdoG7IEQl_G-kr4eKmH7Lfmy-UqZ9DiTNLmVm…	Child Health Checkpoint	2021	2015-2016	Lisa Matricciani	Matla005@mymail.unisa.edu.au	General	1337	44			13	87
261	Accelerometer-Measured Daily Step Counts and Adiposity Indicators among Latin American Adults: A Multi-Country Study.	https://www.ncbi.nlm.nih.gov/pmc/articles/PMC8123766/pdf/ijerph-18-04641.pdf	ELANS	2021	N/A	Gerson Ferrari	mpt@gmail.com	General	2524	38.3	18	65	46.9	53.1
262	Number of steps and systolic blood pressure: Do work and leisure matter?	https://onlinelibrary.wiley.com/doi/epdf/10.1111/sms.14010	DPHACTO	2021	N/A	Patrick Crowley	pjc@nfa.dk	Blue collar workers	694	45			52.7	47.3
263	Sleep, Sedentary Behavior, Physical Activity, and Cardiovascular Health: MESA.	https://journals.lww.com/acsm-msse/Fulltext/2021/04000/Sleep,_Sedentary_Behavior,_Physical_Activity,_and.6.aspx	MESA	2021	N/A	Charles German	cgerman@wakehealth.edu	General	1718	68			46	54
264	Associations of Objectively Measured Physical Activity and Sedentary Time with the Risk of Stroke, Myocardial Infarction or All-Cause Mortality in 70-Year-Old Men and Women: A Prospective Cohort Study.	https://www.ncbi.nlm.nih.gov/pmc/articles/PMC7846506/pdf/40279_2020_Article_1356.pdf	Healthy Ageing Initiative	2021	N/A	Marcel Ballin	peter.nordstrom@umu.se	General	3343	70.5			49.4	50.6
265	Association between accelerometer-measured physical activity, glucose metabolism, and waist circumference in older adults.	https://reader.elsevier.com/reader/sd/pii/S0168822721002977?token=3E373DF50977B878266342966E74CF4077CEF61F21EFDF8A1C8BC8082D8523B406F1FF694798B46150FB375FFFD96C05&originRegion=eu-west-1&originCreation=20220317091851	OULU45	2021	N/A	Miia Lansitie	miia.lansitie@odl.fi	General	702	68.9			41.7	58.3
266	Accelerometer-Measured, Habitual Physical Activity and Circulating Brain-Derived Neurotrophic Factor: A Cross-Sectional Study.
267	Associations between physical activity, sedentary behaviour and left ventricular structure and function from the Echocardiographic Study of Latinos (ECHO-SOL).	https://www.ncbi.nlm.nih.gov/pmc/articles/PMC8311330/pdf/openhrt-2021-001647.pdf	Echocardiographic Study of Latinos	2021	N/A	Andrew Berdy	bupadhya@wakehealth.edu	General	1206	56.4	45	74	43	57
268	Association of daily composition of physical activity and sedentary behaviour with incidence of cardiovascular disease in older adults.	https://ijbnpa.biomedcentral.com/track/pdf/10.1186/s12966-021-01157-0.pdf	Whitehall 2	2021	N/A	Manasa Yerramalla	manasa-shanta.yerramalla@inserm.fr	General	3319	68.9
270	Sleep and cardiometabolic health in children and adults: examining sleep as a component of the 24-h day.	https://reader.elsevier.com/reader/sd/pii/S1389945720305414?token=49050DEBCC195343BB0A1C33A6204CC173DCAE58A54C788B9B5898566317049DE637B49926B8DAA73ED2E69F6B1CC119&originRegion=eu-west-1&originCreation=20220317100822	Child Health Checkpoint	2021	N/A	Lisa Matricciani	Matla005@mymail.unisa.edu.au	General	1378	44			13	87
271	Accumulation patterns of sedentary time and breaks and their association with cardiometabolic health markers in adults.	https://onlinelibrary.wiley.com/doi/epdf/10.1111/sms.13958	Northern Finland Birth Cohort 1966	2021	2012-2014	Vahid Farrahi	vahid.farrahi@oulu.fi	General	4439	46.6			43.2	56.8
272	Device-Measured and Self-Reported Active Travel Associations with Cardiovascular Disease Risk Factors in an Ethnically Diverse Sample of Adults.	https://www.ncbi.nlm.nih.gov/pmc/articles/PMC8068223/pdf/ijerph-18-03909.pdf	Community of Mine	2021	N/A	Katie Crist	st@ucsd.edu	General	598	58.8			44.5	55.5	White, African American, Asian, Native American, Other/unknown
273	Objectively Measured Physical Activity Is Inversely Associated With Nonalcoholic Fatty Liver Disease: The Rotterdam Study.	https://journals.lww.com/ajg/Fulltext/2022/02000/Objectively_Measured_Physical_Activity_Is.23.aspx#:~:text=Physical%20activity%20at%20each%20intensity,insulin%20resistance%20and%20waist%20circumference.	Rotterdam Study	2021	N/A	Laurens van Kleef	r.deknegt@erasmusmc.nl	General	667	63.3			47.1	52.9	European ancestry
274	Temporal physical activity patterns are associated with obesity in U.S. adults.	https://reader.elsevier.com/reader/sd/pii/S0091743521001225?token=7876319A70B5454AFAA107A03F7BF7EF1EB305A94A7C2486F9E679115A9465F42F1258A34E9EB8B9295D443D6A8B9D2A&originRegion=eu-west-1&originCreation=20220317102302	NHANES	2021	2003-2006	Marah Eqeel	aqeel@purdue.edu	General	1999		20	69	51.5	48.5	Mexican American, Other Hispanic, non-hispanic white, non-hispanic black
275	Isotemporal Substitution Analysis of Accelerometer-Derived Sedentary Behavior and Physical Activity on Cardiometabolic Health in Korean Adults: A Population-Based Cross-Sectional Study.	https://www.mdpi.com/1660-4601/18/21/11102	KNHANES	2021	2014-2017	Jiameng Ma	im@sendai-u.ac.jp	General	2197	48.9			37.6	62.4
276	Cardiovascular risk and functional burden at midlife: Prospective associations of isotemporal reallocations of accelerometer-measured physical activity and sedentary time in the CARDIA study.	https://reader.elsevier.com/reader/sd/pii/S0091743521002103?token=39067AF7D760BFDC838B4A8CFB491EF5B41D43B9C69DE6FB0DB9ACE3707327D681C6AE246DE9ED78A5CC548E84BE06AD&originRegion=eu-west-1&originCreation=20220317102843	CARDIA	2021	Year 20 and Year 30	Kelsie Full	fullx003@umn.edu	General	1648	45.2			38.7	61.3	Black or White
277	Effects of Substituting Sedentary Behavior with Light-Intensity or Moderate-to-Vigorous Physical Activity on Obesity Indices in Adults: A Prospective Short-Term Follow-Up Study.	https://www.ncbi.nlm.nih.gov/pmc/articles/PMC8702020/pdf/ijerph-18-13335.pdf	EPIMOV	2021	N/A	Barbara del Barros Gonze	andio@unifesp.br	General	780	44			36.8	63.2
278	Association of accelerometer-measured physical activity with kidney function in a Japanese population: the DOSANCO Health Study.	https://bmcnephrol.biomedcentral.com/track/pdf/10.1186/s12882-021-02635-0.pdf	DOSANCO	2022	N/A	Sachiko Sasaki	knakamur@med.u-ryukyu.ac.jp	General	440	58.3	35	79	43.2	56.8
279	The Alberta moving beyond breast cancer (AMBER) cohort study: baseline description of the full cohort.	https://www.ncbi.nlm.nih.gov/pmc/articles/PMC8821077/pdf/10552_2021_Article_1539.pdf	AMBER	2022	N/A	Christine Friedenreich	Christine.friedenreich@ahs.ca	General	1528	54.9			0	100	White, Asian, Black, Indian, Latin American and Hispanic, First Nations, don't know
280	Higher Total Physical Activity is Associated with Lower Arterial Stiffness in Swedish, Young Adults: The Cross-Sectional Lifestyle, Biomarkers, and Atherosclerosis Study.	https://www.ncbi.nlm.nih.gov/pmc/articles/PMC8092620/pdf/vhrm-17-175.pdf	LBA Study	2021	N/A	Ulrika Bernberg	ulrika.fernberg@oru.se	General	658		18	25	27	73
281	Exploring the Association of a Total Physical Activity Energy Expenditure and Diabetes Mellitus in Adults: A Cross-Sectional Analysis of the Canadian Health Measures Survey.	https://www.liebertpub.com/doi/abs/10.1089/met.2021.0024?journalCode=met	CHMS	2021		Benjamin Colpitss	martin.senechal@unb.ca	General	5591	58
282	Machine learning-based glucose prediction with use of continuous glucose and physical activity monitoring data: The Maastricht Study.	https://journals.plos.org/plosone/article?id=10.1371/journal.pone.0253125	Masstricht Study	2021	N/A	Willaim van Doorn	mcgj.brouwers@mumc.nl	General	896
283	Obstructive Sleep Apnea, Sleep Duration, and Associated Mediators With Carotid Intima-Media Thickness: The ELSA-Brasil Study.	https://www.ahajournals.org/doi/epub/10.1161/ATVBAHA.120.315644	ELSA-Brasil ancillary study	2021	N/A	Silvana Souza	luciano.drager@incor.usp.br	General	2009
284	Cross-Sectional Associations of Objectively Measured Sedentary Time, Physical Activity, and Fitness With Cardiac Structure and Function: Findings From the Dallas Heart Study.	https://www.ahajournals.org/doi/epub/10.1161/JAHA.119.015601	Dallas Heart Study	2021	2	Neela Thangada	ambarish.pandey@utsouthwestern.edu	General	1368	49			40	60
285	Associations between multiple positive health behaviors and cardiometabolic risk using 3 alternative measures of physical activity: NHANES 2005-2006.	https://cdnsciencepub.com/doi/pdf/10.1139/apnm-2020-0588	NHANES	2021	2003-2006	Stina Oftedal	stina.oftedal@newcastle.edu.au	General	1537	45.5			52	48
286	Cross-sectional associations of device-measured sedentary behaviour and physical activity with cardio-metabolic health in the 1970 British Cohort Study.	https://onlinelibrary.wiley.com/doi/epdf/10.1111/dme.14392	1970 British Birth Cohort	2021	2016-2018	Bo-Huei Huang	m.hamer@ucl.ac.uk	General	4892				48	52
287	Association of physical activity intensity and bout length with mortality: An observational study of 79,503 UK Biobank participants.	https://journals.plos.org/plosmedicine/article?id=10.1371/journal.pmed.1003757	UK Biobank	2021	N/A	Louise Millard	louise.millard@bristol.ac.uk	General	82277	55.89			45.5	54.5	White, Black or Black British, Asian or Asian British
288	Effect of Reducing Sedentary Behavior on Blood Pressure (RESET BP): Rationale, design, and methods.	https://reader.elsevier.com/reader/sd/pii/S1551714421001646?token=1B1B6E6607CB8C5EC8270454366B3F092A3265CDC9CFED9AEAFA06147059B17436FB4814CBDA0A03596A724587A14EB2&originRegion=eu-west-1&originCreation=20220317150848	RESET BP	2021	RESET BP	Bethany Gibbs	bbarone@pitt.edu	Elevated blood pressure								Yet to be collected
289	Ongoing Refinement and Innovation in the Data Collection Protocols of the Third Round of the National Social Life, Health, and Aging Project.	https://watermark.silverchair.com/gbab179.pdf?token=AQECAHi208BE49Ooan9kkhW_Ercy7Dm3ZL_9Cf3qfKAc485ysgAAAw8wggMLBgkqhkiG9w0BBwagggL8MIIC-AIBADCCAvEGCSqGSIb3DQEHATAeBglghkgBZQMEAS4wEQQMxIVTXp45AJ-9WMIzAgEQgIICwpzm7WwJaGzI6TsVxxPPhrDYEcXhIvaDZ4y0hrzGrTRWzr-Pw0xo-w1h-Ym9GCUJp4o662mxGGk9YU_UeZMFVe3_dwOQPTRU1i2kR-QFMwkMznplwq1bm-Hbx_Fu2fh6XVNol4e_NhgdAboTrfGFza-gZjuT0-sdb8f6kdgyn-g-Fu4g7gmTQ1jvm5hysKx…	National Social, Health and Ageing project	2021	Third round	Katie O'Doherty	Lawrence-daniel@norc.org	Older adults	5830		40
291	Behavioural interventions to promote physical activity in a multiethnic population at high risk of diabetes: PROPELS three-arm RCT.	https://www.journalslibrary.nihr.ac.uk/hta/hta25770#/abstract	PROPEL	2021	N/A	Kamlesh Khunti	kk22@le.ac.uk	Pre-diabetes	1366	61			51	49
292	Understanding factors associated with sarcopenic obesity in older African women from a low-income setting: a cross-sectional analysis.	https://bmcgeriatr.biomedcentral.com/track/pdf/10.1186/s12877-021-02132-x.pdf	N/A	2021	N/A	Amy Mendham	ae.mendham@uct.ac.za	General	122	67	60	85	0	100
293	Compositional Associations of Sleep and Activities within the 24-h Cycle with Cardiometabolic Health Markers in Adults.	https://www.ncbi.nlm.nih.gov/pmc/articles/PMC7879600/pdf/mss-53-324.pdf	Northern Finland Birth Cohort 1966	2021	N/A	Vahid Farrahi	Vahid.farrahi@oulu.fi	General	3443	46.6			55.5	45.5
294	Promoting physical activity in a multi-ethnic population at high risk of diabetes: the 48-month PROPELS randomised controlled trial.	https://bmcmedicine.biomedcentral.com/track/pdf/10.1186/s12916-021-01997-4.pdf	PROPEL	2021	N/A	Kamlesh Khunti	kk22@le.ac.uk	Pre-diabetes	1366	61			50.7	49.3
295	Associations of steps per day and peak cadence with arterial stiffness in older adults.	https://reader.elsevier.com/reader/sd/pii/S0531556521004101?token=C658558D49C2B5FC187DF1829EA30261F9A8A76BCFB2586B13B1A131A8922876B4B8EA03522DA0DB039B18E45A000B75&originRegion=eu-west-1&originCreation=20220318132730	N/A	2021	N/A	Ludmila Cabral	eduardo.caldas@ufrn.br	Older adults	222	66			18.5	81.5
296	Effect of a Multicomponent mHealth Intervention on the Composition of Diet in a Population with Overweight and Obesity-Randomized Clinical Trial EVIDENT 3.	https://www.ncbi.nlm.nih.gov/pmc/articles/PMC8778755/pdf/nutrients-14-00270.pdf	EVIDENT	2022	3	Cristina Lugones-Sanchez	ecio@gmail.com	General	650				32	68
297	Associations of total and aerobic steps with the prevalence and incidence of frailty in older adults with hypertension.	https://reader.elsevier.com/reader/sd/pii/S0033062021000256?token=EF882A4F8D3789D33806179C37B73E5A0A9288C65DADCAB96F621834A297E0F3B8B14672798C32B953E68B09C7F90089&originRegion=eu-west-1&originCreation=20220318133757	Physical Activity and Ageing Study	2021	N/A	Elizabeth Lefferts	dclee@iastate.edu	Older adults	427	72			48	52
298	Less sedentary time is associated with a more favourable glucose-insulin axis in obese pregnant women-a secondary analysis of the DALI study.	https://www.nature.com/articles/s41366-020-0639-y.pdf	DALI	2021	N/A	Anna Dieberger	anna.dieberger@medunigraz.at	Pregnant women	740	32.5			0	100	Caucasian, non-caucasian
299	Meeting 24-h movement guidelines and markers of adiposity in adults from eight Latin America countries: the ELANS study.	https://www.ncbi.nlm.nih.gov/pmc/articles/PMC9256603/pdf/41598_2022_Article_15504.pdf	ELANS	2022	N/A	Gerson Ferrari	mpt@gmail.com	General	2338	8.2	18	64	46.6	53.4
300	Prospective Associations of Accelerometer-Assessed Physical Activity With Mortality and Incidence of Cardiovascular Disease Among Adults With Hypertension: The UK Biobank Study.	https://www.ncbi.nlm.nih.gov/pmc/articles/PMC9075331/pdf/JAH3-11-e023290.pdf	UK Biobank	2022	N/A	Borja del Pozo Cruz	bdelpozocruz@health.sdu.dk	General	39294	58.39	40	69	50.5	49.5
301	Physical behaviors and their association with type 2 diabetes mellitus risk markers in urban South African middle-aged adults: an isotemporal substitutionapproach.	https://drc.bmj.com/content/bmjdrc/10/4/e002815.full.pdf	Middle-aged Soweto Cohort	2022	N/A	Clement Kufe	klekufe@gmail.com	General	727	53.3			55.4	44.6
302	Associations of steps per day and step intensity with the risk of diabetes: the Hispanic Community Health Study / Study of Latinos (HCHS/SOL).	https://ijbnpa.biomedcentral.com/track/pdf/10.1186/s12966-022-01284-2.pdf	HCHS/SOL	2022	2008-2017	Carmen Cuthbertson	carmenc@email.unc.edu	General	6634	39	18	74	48	52
303	Eveningness is associated with sedentary behavior and increased 10-year risk of cardiovascular disease: the SCAPIS pilot cohort.	https://www.nature.com/articles/s41598-022-12267-5	SCAPIS	2022	N/A	Mio Kobayashi Frisk	zou.ding@lungall.gu.se	General	812	57.6	50	64	48	52
304	Association of Accelerometer-Measured Sedentary Accumulation Patterns With Incident Cardiovascular Disease, Cancer, and All-Cause Mortality.	https://www.ahajournals.org/doi/epub/10.1161/JAHA.121.023845	European Prospective Investigation Into Cancer and Nutrition–Norfolk study	2022	N/A	Paddy Dempsey	Paddy.Dempsey@mrc-epid.cam.ac.uk	General	7671		40	79
305	The physical activity health paradox and risk factors for cardiovascular disease: A cross-sectional compositional data analysis in the Copenhagen City Heart Study.	https://www.ncbi.nlm.nih.gov/pmc/articles/PMC9022831/pdf/pone.0267427.pdf	Copenhagen City Heart Study	2022	N/A	Melker Johansson	msjohansson@health.sdu.dk	General	652	48.6	20		58	42
306	The association of physical activity and cardiorespiratory fitness with Œ≤-cell dysfunction, insulin resistance, and diabetes among adults in north-western Tanzania: A cross-sectional study.	https://www.ncbi.nlm.nih.gov/pmc/articles/PMC9381963/pdf/fendo-13-885988.pdf	N/A	2022	N/A	Brenda Kitilya	brendawilfredkitilya@yahoo.co.uk	General	391				39.9	60.1
307	Mediator Effect of Cardiorespiratory Fitness on the Association between Physical Activity and Lung Function in Adults: Cross-Sectional Results from the Epimov Study.	https://www.ncbi.nlm.nih.gov/pmc/articles/PMC9368432/pdf/ijerph-19-09377.pdf	EPIMOV	2022	N/A	Thatiane Lopes Valentim de Pashoale Ostolin	or.dourado@unifesp.br	General	1362	46.7	18	80	39.7	60.3
308	Dose-response association between step count and cardiovascular disease risk markers in middle-aged adults.	https://www.ncbi.nlm.nih.gov/pmc/articles/PMC9428935/pdf/SMS-32-1161.pdf	1970 British Birth Cohort	2022	2016-2018	Mark Hamer	m.hamer@ucl.ac.uk	General	4665	46			48.6	51.4
309	Higher 24-h Total Movement Activity Percentile Is Associated with Better Cognitive Performance in U.S. Older Adults.	https://journals.lww.com/acsm-msse/Fulltext/2022/08000/Higher_24_h_Total_Movement_Activity_Percentile_Is.10.aspx	NHANES	2022	2011-2012, 2013-2014	Erin Dooley	edooley@uab.edu	General	2708	69.5			44.9	55.1	Non-hispanic white, non-hispanic black, mexican america, other hispanic, non-hispanic asian, other race/multiracial
310	Association between physical activity and vitamin D is partially mediated by adiposity in older adults: EpiFloripa Aging Cohort Study.	https://reader.elsevier.com/reader/sd/pii/S0271531722000173?token=23CCB6FAFDDE461A8D657AAFAF3F9130CBEB8598BE61F597FED97CEB518E8CFB7CE4BC9C4B15C11504BCF47DCA42B146&originRegion=eu-west-1&originCreation=20220913095044	EpiFloripa	2022	2013-2014	Gilciane eolin	nutrigil@live.com	General	574	72.3	60		33.3	66.7	White, other
311	Effectiveness of an intervention for reducing sitting time and improving health in office workers: three arm cluster randomised controlled trial.	https://www.bmj.com/content/bmj/378/bmj-2021-069288.full.pdf	SWAL	2022	N/A	Charlotte Edwardson	ce95@le.ac.uk	General	756	44.7			28.6	72.4	White British, Asian, Other
312	Predictors of incident diabetes in two populations: framingham heart study and hispanic community health study / study of latinos.	https://www.ncbi.nlm.nih.gov/pmc/articles/PMC9137165/pdf/12889_2022_Article_13463.pdf	Framingham Heart Study, HCHS/SOL	2022	N/A	Robert Kaplan	robert.kaplan@einsteinmed.edu	General	4066, 6891	53.9, 45.6	18		43.7, 36.6	56.3, 63.4	Non-hispanic white, Hispanic, Black/African American, Mixed/other
313	Cardiorespiratory fitness as a mediator in the relationship between lung function and blood pressure in adults.	https://www.ncbi.nlm.nih.gov/pmc/articles/PMC9322832/pdf/1414-431X-bjmbr-55-e11754.pdf	EPIMOV	2022	N/A	F.R Almeida	victor.dourado@unifesp.br	General	1362	46.7			39.7	60.3
314	Longitudinal change in physical activity and adiposity in the transition from adolescence to early adulthood: the 1993 Pelotas cohort study.	https://ijbnpa.biomedcentral.com/track/pdf/10.1186/s12966-022-01321-0.pdf	Pelotas Birth Cohort	2022	N/A	Soyang Kwon	skwon@luriechildrens.org	General	2099		18	22	47	53
315	Prevalence of sarcopenia among Saudis and its association with lifestyle behaviors: Protocol for cross-sectional study.	https://www.ncbi.nlm.nih.gov/pmc/articles/PMC9345358/pdf/pone.0271672.pdf		2022	N/A	Abdullah Alghannam	AFAlghannam@pnu.edu.sa	General	1532		20	40				Yet to be collected
316	Importance of Overall Activity and Intensity of Activity for Cardiometabolic Risk in Those with and Without a Chronic Disease.	https://journals.lww.com/acsm-msse/Fulltext/2022/09000/Importance_of_Overall_Activity_and_Intensity_of.19.aspx	SMART, CODEC, MAP, PACES	2022	N/A	Nathan Dawkins	Alex.rowlands@le.ac.uk	General	1536
317	Objectively-measured step cadence and walking patterns in a rural African setting: a cross-sectional analysis.	https://bmcresnotes.biomedcentral.com/track/pdf/10.1186/s13104-022-06045-9.pdf	N/A	2022	N/A	Ian Cook	ian.cook@ul.ac.za	General	263	35.1			0	100
318	Is active commuting associated with sedentary behaviour and physical activity in women with fibromyalgia? The al-√Åndalus project.	https://www.tandfonline.com/doi/abs/10.1080/09638288.2021.1884758	Al-Andulas	2022	N/A	Manuel Herrador-Colmenero		General	420		30	74	0	100
319	Short Video Viewing, and Not Sedentary Time, Is Associated with Overweightness/Obesity among Chinese Women.	https://www.ncbi.nlm.nih.gov/pmc/articles/PMC8955951/pdf/nutrients-14-01309.pdf	Physical Activity and Health in Older Women	2022	N/A	Ke Chen	ang@sdu.edu.cn	General	1105	65	60	70	0	100
