# Supplementary material for: Accelerometer-Measured Physical Activity Data Sets (Global Physical Activity Data Set Catalogue) That Include Markers of Cardiometabolic Health: Systematic Scoping Review
Source: J Med Internet Res. 2023 Jul 19;25:e45599. doi: 10.2196/45599 (PMC10398367; doi:10.2196/45599)
Supplement: Multimedia Appendix 4 [file jmir_v25i1e45599_app4.xlsx]

## Sheet: dataset_extraction_form
					General Details											Sample Information													Accelerometry details										Health outcomes measured
dataset_id	Source	paper_url	dataset_name	dataset_cycle	Study type	Design	Year data collection started	Year data collection ended	Sampling method	Multi-centre?	Continent of data collection	Country of data collection	Season of data collection	Data access status	Link (if available)	mean_age	lower_age_range	upper_age_range	retrieved_male	retrieved_female	male_percent	female_percent	Number recruited	derived_male	derived_female	derived_sample	ethnicity_group	ethnicity_percent	Device brand	Devie model	Placement	Number of axis measured	Other sensors?	Number of days of wear	Epoch (sec)	Sampling frequency (Hz)	Removal?	File types available?	Height	Weight	Waist circumference	Hip circumference	Fat mass	Visceral fat	SBP	DBP	Resting heart rate	HDL cholesterol	LDL cholesterol
1	Study website	https://biolincc.nhlbi.nih.gov/studies/gen3/	Framingham Heart Study Generation 3	Generation 3	Longitudinal	Longitudinal	2002	2011			North America	United States	All	Unknown		40	19	72	1912	2182	46.7	53.3	3732	1912	2182	4094	White, Black, Asian, South Pacific Islander, American Indian/Alaskan native,	98.4	Phillips	Actical	Hip			8	30				Yes	Yes	Yes	Yes	No	No	Yes	Yes	No	Yes	Yes
2	Study website	https://www.ncbi.nlm.nih.gov/pmc/articles/PMC5156338/pdf/dyv337.pdf	Framingham Heart Study Omni 2	Omni 2	Longitudinal	Longitudinal	2002	2011			North America	United States		Unknown			20	80	177	233	43.17	56.83	0	177	233	410	European American, African American, Asian American, Hispanic American		Phillips	Actical	Hip			8	30				Yes	Yes	Yes	Yes	No	No	Yes	Yes	No	Yes	Yes
3	Study paper	https://nutriweb.org.my/mjn/publication/23-3/i.pdf	Malaysian Government Employees with MetS		Observational	Cross-sectional	2009	2009		No	Asia	Malaysia	Summer	Unknown		40			173	317	35.31	64.69	233	173	317	490	Malay, Chinese, Indian, Other	350, 126, 11, 3	Kenz		Waist		No	7			Bathing, swimming		Yes	Yes	Yes	Yes	Yes	No	Yes	Yes		Yes	Yes
4	Study paper	https://journals.humankinetics.com/view/journals/japa/25/2/article-p254.xml	EVIDENT		Observational	Cross-sectional	2010	2012		Yes	Europe	Spain	All	Upon request	Not in a data repository	54.92	20	80	0	0	0	0	636	0	0	636			Actigraph	GT3x	Right waist	3	No	7		30	Bathing, swimming	Aggregated	Yes	Yes	Yes	No	No	No	Yes	Yes	Yes	Yes	Yes
5	Protocol paper	https://bmjopen.bmj.com/content/bmjopen/5/2/e007519.full.pdf	Generation 100	2012-2018	Interventional	Randomised control trial	2012	2018	Convenience?	No	Europe	Norway	All	On request		72			777	790	49.59	50.41	1576	777	790	1567			Sensewear, Actigraph	Armband, GT3x	Arm, waist	, 3	No	7			Swimming, bathing, sleep		Yes	Yes	Yes	No	Yes	No	Yes	Yes	Yes	Yes	No
6	Study website	https://wwwn.cdc.gov/nchs/nhanes/continuousnhanes/default.aspx?BeginYear=2003	NHANES 2003-2004	2003-2004	Observational	Cross-sectional	2003	2004	Population representative	Yes	North America	United States	All	Open	https://wwwn.cdc.gov/nchs/nhanes/continuousnhanes/default.aspx?BeginYear=2003	48			0	51	0	100	6830	0	6830	6830	Non-hispanic white, non-hispanic black, mexican american, other	60.2, 14.6, 15.4, 9.9	Actigraph	AM-7164	Waist	1	No	7	60		Swimming, bathing, sleep	60 second epoch	Yes	Yes	Yes	No	Yes	No	Yes	Yes	Yes	Yes	Yes
7	Study website	https://wwwn.cdc.gov/nchs/nhanes/continuousnhanes/default.aspx?BeginYear=2005	NHANES 2005-2006	2005-2006	Observational	Cross-sectional	2005	2006	Population representative	Yes	North America	United States	All	Open	https://wwwn.cdc.gov/nchs/nhanes/continuousnhanes/default.aspx?BeginYear=2005				0	0	0	0	3081	0	0	3081	Non-hispanic white, non-hispanic black, mexican american, other		Actigraph	AM-7164	Waist	1	No	7	60		Swimming, bathing, sleep	60 second epoch	Yes	Yes	Yes	No	Yes	No	Yes	Yes	Yes	Yes	Yes
8	Study paper	https://www.ukbiobank.ac.uk/	UK Biobank		Observational	Cross-sectional	2006				Europe	United Kingdom	All	On request	https://biobank.ctsu.ox.ac.uk/crystal/search.cgi	57	40	69	46	54	46	54	103712	47708	56004	103712	White, non-white		Axivity	AX3	Wrist	3	No	7		100			Yes	Yes	Yes	Yes	Yes	No	Yes	Yes	Yes	Yes	Yes
9	Study paper	https://www.ncbi.nlm.nih.gov/pmc/articles/PMC4863829/pdf/JCSM-7-275.pdf	Tasmanian Older Adults Cohort		Observational	Prospective	2002	2007	Population based		Oceania	Australia	All	Unknown		66			49	51	49	51	636	312	324	636			Actigraph	GT1M			No	7			Diary when removed and when potentially erroneous		Yes	Yes	No	No	Yes	No	No	No	No	No	No
10	Study paper	https://nutriweb.org.my/mjn/publication/18-1/f.pdf	Malaysian Government Employees		Observational	Cross-sectional	2009	2009			Asia	Malaysia	Spring-Summer	Unknown		32	18	59	45	55	45	55	233	105	128	233			Kenz		Waist						Bathing, sleeping		Yes	Yes	Yes	Yes	Yes	No	Yes	Yes	No	Yes	Yes
11	Protocol paper	https://bmcpublichealth.biomedcentral.com/track/pdf/10.1186/s12889-017-4065-6.pdf	OPACH	2012-2014	Observational	Cross-sectional	2012	2014			North America	United States	All	Open			60	90+	0	100	0	100	7058	0	7058	7058	Non-hispanic white, non-hispanic black, Hispanic/latina		Actigraph	GT3x	Waist	3	No	7	15	30	Swimming, bathing		Yes	Yes	Yes	No	No	No	Yes	Yes	Yes	Yes	Yes
12	Study papers	https://biolincc.nhlbi.nih.gov/studies/cardia/	CARDIA Year 20	Year 20	Longitudinal	Longitudinal	2005	2006			North America	United States	All	Open	http://www.cardia.dopm.uab.edu/				0	0	0	0	2332	0	0	2332			Actigraph	7164	Waist				60				Yes	Yes	Yes	No	No	No	Yes	Yes	No	Yes	No
13	Study papers	https://biolincc.nhlbi.nih.gov/studies/cardia/	CARDIA Year 30	Year 30	Longitudinal	Longitudinal	2015	2016			North America	United States	All	Open	http://www.cardia.dopm.uab.edu/				0	0	0	0	2332	0	0	2332			Actigraph	wGT3X-BT	Waist					40			Yes	Yes	Yes	No	No	No	Yes	Yes	No	Yes	No
14	Study papers	https://pubmed.ncbi.nlm.nih.gov/27589017/	Walking Away From Diabetes		Interventional	Cluster randomised control	2010		Random	No	Europe	United Kingdom	All	Unknown		63			64	36	64	36	725	464	261	725	White European		Actigraph	GT3x	Waist	3	No	7			Sleeping		Yes	Yes	Yes	No	Yes	No	Yes	Yes	No	Yes	Yes
15	Study paper	https://www.ncbi.nlm.nih.gov/pmc/articles/PMC4488033/pdf/13063_2015_Article_813.pdf	PROPEL	2013-2014	Interventional	Randomised control trial	2014	2019		Yes	Europe	United Kingdom	All	Upon request		59.4	25	74	50	49	50.51	49.49	1308	661	647	1308	White European, South Asian, Other		Actigraph	GT3X	Waist	3	No	7	60	100	Sleeping		Yes	Yes	Yes	No	Yes	No	Yes	Yes	No	Yes	Yes
16	Study website	https://sites.cscc.unc.edu/hchs/	HCHS/SOL 2008-2011	2008-2011	Longitudinal	Longitudinal	2008	2011		Yes	North America	United States	All	Open					0	0	0	0	8049	0	0	8049			Actical	B1	Waist	1	No	7	60	32	Swimming, showering, sleeping		Yes	Yes	Yes	Yes	Yes	No	Yes	Yes		Yes	No
17	Study website	https://sites.cscc.unc.edu/hchs/	HCHS/SOL 2014-2017	2014-2017	Longitudinal	Longitudinal	2014	2017		Yes	North America	United States	All	Open					0	0	0	0	8049	0	0	8049			Actical	B1	Waist	1	No	7	60	32	Swimming, showering, sleeping		Yes	Yes	Yes	Yes	Yes	No	Yes	Yes		Yes	No
18	Protocol paper	https://clinicaltrials.gov/ct2/show/NCT00344903	Dallas Heart Study 2	2007-2009	Longitudinal	Longitudinal	2007	2009	Probability	No	North America	United States	All	Unknown			35	70	0	0	0	0	3401	0	0	3401			Actical										Yes	Yes	Yes	Yes	Yes	No	Yes	Yes	Yes	Yes	Yes
19	Study paper	https://www.researchgate.net/profile/Cassiano-Rech/publication/328387650_Accelerometer-Measured_Physical_Activity_and_Sedentary_Behavior_A_Cross-Sectional_Study_of_Brazilian_Older_Adults/links/5c93e48392851cf0ae8ea10e/Accelerometer-Measured-Physical-Activity-and-Sedentary-Behavior-A-Cross-Sectional-Study-of-Brazilian-Older-Adults.pdf	EpiFloripa Ageing Cohort	2009-2014	Observational	Cross-sectional	2009	2014	Population based		South America	Brazil	All	Unknown		73.9			394	210	65.23	34.77	1705	394	210	604			Actigraph	GT3x, GT3x+	Right hip			7	6		Swimming, bathing, sleep		Yes	Yes	Yes	No	No	No	Yes	Yes	No	No	No
20	Study paper	https://www.ncbi.nlm.nih.gov/pmc/articles/PMC3199599/pdf/1471-2458-11-624.pdf	Japanese metabolic syndrome		Observational	Cross-sectional					Asia	Japan		Unknown		47	30	64	179	304	37.06	62.94	483	179	304	483			Omron	HJA-350IT	Right hip	3	No	7	60		Sleeping, showering		Yes	Yes	Yes	No	No	No	Yes	Yes	No	Yes	No
21	Study paper	https://watermark.silverchair.com/22_3_307.pdf?token=AQECAHi208BE49Ooan9kkhW_Ercy7Dm3ZL_9Cf3qfKAc485ysgAAApowggKWBgkqhkiG9w0BBwagggKHMIICgwIBADCCAnwGCSqGSIb3DQEHATAeBglghkgBZQMEAS4wEQQMUV12OVERtuLFKTKCAgEQgIICTfF7e2gPGrpZeclijF9-raU5pElL-5-e9Q4ScC83wdbkdI-mrsfwpljzb9v_4k9VwFEyOhYI2iK6qHxn910VZKhzV3xFqn6_Ozz-gAYIqWuZWAu0vYl8ssATw478GH0xbp4JO9hq2oKMYtsqlIOEY2WKe4P2q4ZlokUBcpuKrds_bWovfdILx9gtYNYckM…	Association of Metabolic Syndrome and Blood Pressure Nondipping Profile in Untreated Hypertension		Observational	Cross-sectional	2000	2007			Europe	Spain	All	Unknown		48.7			824	946	46.55	53.45	1770	824	946	1770			Ambulatory Monitoring	Mini-motion logger	Wrist								Yes	Yes	Yes	Yes	No	No	Yes	Yes	Yes	Yes	Yes
22	Study paper	http://www.lifestudy.ac.uk/	LIFE		Interventional	Randomised parallel assignment	2010	2014		Yes	North America	United States		Unknown					0	0	0	0	1635	0	0	1635			Actigraph	GT3X	Hip	3	No	7	1				Yes	Yes	No	No	No	No	Yes	Yes	No	Yes	No
23	Study paper	https://academic.oup.com/eurjpc/article/24/12/1311/5926905	Health 2011 Study	2011-2012	Observational	Cross-sectional	2011	2012			Europe	Finland		Unknown		53	18	85	596	802	42.63	57.37	2455	596	802	1398			Hookie	AM20	Hip	3	No	7	6	100	Showering, water based activities, sleeping		Yes	Yes	Yes	No	No	No	No	No	No	No	No
24	Study paper	https://www.ncbi.nlm.nih.gov/pmc/articles/PMC3653180/pdf/nihms-469569.pdf	PATH	2008-2010	Interventional	Randomised control trial					North America	United States		Unknown		51			37	63	37	63	434	161	273	434			Mini-Mitter	Actical				7					Yes	Yes	Yes	No	No	No	Yes	Yes	No	No	No
25	Study paper	https://digital.nhs.uk/data-and-information/publications/statistical/health-survey-for-england/health-survey-for-england-2008-physical-activity-and-fitness	HSE	2008	Observational	Cross-sectional	2008	2008	Population representative		Europe	United Kingdom		Unknown		51			981	1150	46.03	53.97	3605	981	1150	2131	White, non-white		Actigraph	GT1M	Waist	1	No	7					Yes	Yes	Yes	Yes	No	No	Yes	Yes	No	Yes	No
26	Study paper	https://www.ncbi.nlm.nih.gov/pmc/articles/PMC3583712/pdf/1471-2458-12-1078.pdf	ADDITION-PRO	2009-2011	Observational	Cross-sectional	2009	2011			Europe	Denmark	All	Unknown		58.5			53.4	46.6	53.4	46.6	2082	1112	970	2082			Actiheart		Chest		No	7	60		None		Yes	Yes	Yes	Yes	Yes	No	Yes	Yes	Yes	Yes	Yes
27	Study paper	https://link.springer.com/content/pdf/10.1007/s40279-020-01356-y.pdf	Healthy Ageing Initiative	2019	Observational	Prospective	2019				Europe	Sweden	All	Unknown		70.5			49.4	50.6	49.4	50.6	3343	1651	1692	3343			Actigraph	GT3x+	Hip		No	7	60	30	Swimming, bathing, sleep		Yes	Yes	No	No	Yes	Yes	Yes	Yes	No	Yes	Yes
28	Study paper	https://www.ncbi.nlm.nih.gov/pmc/articles/PMC4012086/pdf/1471-2458-14-421.pdf	Feedback, Awareness, Behaviour study	Baseline	Observational	Cross-sectional	2007	2008			Europe	United Kingdom	All	Unknown		47			44.4	55.6	44.4	55.6	453	201	252	453			ActiHeart					6					Yes	Yes	No	No	No	No	Yes	Yes	Yes	Yes	Yes
29	Study paper	https://www.scielo.cl/scielo.php?script=sci_arttext&pid=S0034-98872016001100005&lng=en&nrm=iso&tlng=en	Being physically active modifies the detrimental effect of sedentary behavior on obesity and cardiometabolic markers in adults		Observational	Cross-sectional	2009	2011			South America	Chile	All	Unknown			18	65	0	0	0	0	314	0	0	314			Actigraph	GT1M	Hip			7			Swimming, bathing, sleep		Yes	Yes	No	No	Yes	No	Yes	Yes	No	Yes	Yes
30	Abstract only!	http://jmums.mazums.ac.ir/article-1-7337-en.pdf	Body Composition among Elderly and Its Relationship with Physical Activity Pattern		Observational	Cross-sectional	2014	2014			Asia	Iran		Unknown					0	0	0	0	368	0	0	368			Actigraph										Yes	Yes	Yes	No	Yes	No	No	No	No	No	No
31	Protocol paper	https://link.springer.com/article/10.1007%2Fs10654-014-9889-0	Maastricht Study	2010	Observational	Cross-sectional	2010				Europe	Netherlands	All	Unknown		59.7			49.6	50.4	49.6	50.4	10000	4960	5040	10000			ActivPAL	3	Thigh	3	No	7					Yes	Yes	Yes	Yes	Yes	No	Yes	Yes	No	Yes	Yes
32	Study paper	https://clinicaltrials.gov/ct2/show/NCT02993172	Coppenhagen City Heart Study	5th - 2011-2015	Longitudinal	Longitudinal	2011	2015	Random	Yes	Europe	Denmark	All	On request	Contact steering committee				0	0	0	0	1053	0	0	1053			Actigraph	GT3x	Thigh and waist		No	7		30	Only for skin discomfort		Yes	Yes	Yes	No	No	No	Yes	Yes	No		Yes
33	Study paper	https://onlinelibrary.wiley.com/doi/abs/10.1111/j.1746-1561.2012.00716.x	ACTION! Worksite Wellness Program	2006-	Observational	Cross-sectional	2006			No	North America	United States		Unknown					0	100	0	100	850	0	850	850	White, black		Actigraph	7164			No	7	30		Sleeping or bathing		Yes	Yes					Yes	Yes		Yes	Yes
34	Protocol paper	https://clinicaltrials.gov/ct2/show/NCT00926744	Nutrition and Exercise Intervention Study (NEXIS)		Interventional	Parallel assignment	2006	2018			Asia	Japan		Unknown					35.6	64.4	35.6	64.4	1085	386	699	1085			ActiMarker	ActiMarker	Thigh	3		14		20	Sleeping, bathing, swimming		Yes	Yes	No	No	No	No	Yes	Yes	No	Yes	No
35	Cohort profile	https://www.ncbi.nlm.nih.gov/pmc/articles/PMC3600619/	ALSPAC Mother Cohort	FoM2-4	Longitudinal	Longitudinal	2011				Europe	United Kingdom		Unknown					0	0	0	0	4834	0	0	4834			Actigraph	7164									Yes	Yes	Yes	Yes	Yes	No	Yes	Yes	Yes	Yes	Yes
36	Study paper	https://www.sciencedirect.com/science/article/abs/pii/S1871403X1831007X	Combined effects of obesity and objectively-measured daily physicalactivity on the risk of hypertension in middle-aged Japanese men: A4-year prospective cohort study	Baseline	Observational	Cross-sectional					Asia	Japan	Autumn	Unknown		49	30	59	100	0	100	0	426	426	0	426			Kenz	Lifecorder				7			Sleeping, bathing, swimming		Yes	Yes	No	No	No	No	Yes	Yes	No	Yes	Yes
37	Results paper	https://www.ncbi.nlm.nih.gov/pmc/articles/PMC7055067/pdf/12966_2020_Article_936.pdf	PREVIEW		Interventional	Randomised control trial	2013	2018		Yes		Denmark, Finland, Netherlands, United Kingdom, Spain, Bulgaria, Australia, New Zealand	All	On request	From author of paper (Anne Raben)				0	0	0	0	2500	0	0	2500			Actigraph	ActiSleep+	Waist			7					Yes	Yes	Yes	No	Yes	No	Yes	Yes	No
38	Logistics and operations paper	https://europepmc.org/article/med/18210870	CHMS 2007-2009	2007-2009	Observational	Cross-sectional	2007	2009	Population representative	Yes	North America	Canada	All	Unknown					0	0	0	0	2832	0	0	2832			Actical		Waist		No	7	60				Yes	Yes	Yes	Yes	No	No	Yes	Yes	No	Yes	Yes
39	Logistics and operations paper	https://europepmc.org/article/med/18210870	CHMS 2009-2011	2009-2011	Observational	Cross-sectional	2009	2011	Population representative	Yes	North America	Canada	All	Unknown					0	0	0	0	2103	0	0	2103			Actical		Waist		No	7	60				Yes	Yes	Yes	Yes	No	No	Yes	Yes	No	Yes	Yes
40	Study paper	https://www.ncbi.nlm.nih.gov/pmc/articles/PMC7879600/pdf/mss-53-324.pdf	North Finland Birth Cohort 1966	Age 46	Longitudinal	Longitudinal	2012	2014			Europe	Finland	All	Unknown		46.6			1911	1532	55.5	44.5	5852	1911	1532	3443			Polar	Polar Active	Non-dominant wrist		No	14	30				Yes	Yes			Yes	Yes	Yes	Yes		Yes
41	Design and baseline characteristics paper	https://www.nature.com/articles/s41430-017-0004-y.pdf	Food4Me	N/A	Interventional	Randomised control trial	2013	2014			Europe	Ireland, Netherlands, Spain, Greece, United Kingdom, Poland, Germany	All	Not available		40.1	18	79	609	832	42.26	57.74	1556	609	832	1441	Not available		Phillips	DirectLife	Pocket, belt, necklace or bra	3	No	6 months	60	100		Raw files	Yes	Yes	Yes	Yes	No	No	No	No	No	No	No
42	Study paper	https://ijbnpa.biomedcentral.com/track/pdf/10.1186/s12966-018-0766-1.pdf	DPHACTO	2011-2013	Observational	Cross-sectional	2011	2013			Europe	Denmark		Unknown		45.1			365	304	54.56	45.44	1087	365	304	669			Actigraph	GT3x	Thigh		No	7					Yes	Yes	Yes		Yes		Yes	Yes
43	Abstract only!	https://www.ahajournals.org/doi/10.1161/circ.127.suppl_12.AP022	Abstract P022: Determinants of Energy Balance: Differences Related to Body Weight and Body Composition		Abstract only	Cross-sectional								Unknown			21	40	0	0	0	0	430	0	0	430			SenseWear										Yes	Yes	No	No	Yes	No	No	No	No	No	No
44	Study paper	https://www.frontiersin.org/articles/10.3389/fspor.2020.587789/full	Device-Based Measures of Sedentary Time and Physical Activity Are Associated With Physical Fitness and Body Fat Content		Observational	Cross-sectional					Europe	Finland		Unknown		26			100	0	100	0	415	415	0	415			Hookie	AM20	Waist	3		7	6	100			Yes	Yes	Yes	No	Yes	No	No	No	No	No	No
45	Study paper	https://www.clinicaltrials.gov/ct2/show/NCT00295542	MAPEC		Interventional	Parallel assignment	2000	2009			Europe	Spain		Unknown		55.6	18		1044	1112	48.42	51.58	2156	1044	1112	2156			Mini-motion logger		Wrist								Yes	Yes	Yes	No	No	No	Yes	Yes	Yes	Yes	Yes
46	Study paper	https://www.researchgate.net/publication/316112012_Do_women_with_fibromyalgia_present_higher_cardiovascular_disease_risk_profile_than_healthy_women_The_al-Andalus_project	al-andulus	N/A	Observational	Cross-sectional	2011	2013			Europe	Spain	All	Available on request		49.9			0	100	0	100	653	0	653	653	Caucasian	1	Actigraph	GT3X+	Lower back	3	No	9	60	30		Raw files	Yes	Yes	Yes	No	Yes	No	Yes	Yes	Yes	No	No
47	Study papers	https://www.ucl.ac.uk/epidemiology-health-care/research/primary-care-and-population-health/research/brhs	British Regional Heart Study	2010-2012	Longitudinal	Longitudinal	2010	2012	Prospective population based		Europe	United Kingdom	All	On request	Cost associated,	78.4			100	0	100	0	1566	1566	0	1566			Actigraph	GT3x	Right hip		No	7					Yes	Yes	Yes	No	Yes	No	Yes	Yes	No	Yes	No
48	Study papers	https://academic.oup.com/ije/article/35/2/237/694731	Pelotas	2015	Longitudinal	Longitudinal	2014	2018			South America	Brazil		Unknown		45			48.6	51.4	48.6	51.4	4426	2151	2275	4426	White, Black, Other, Hispanic/Latino		GeneActiv		Wrist		No	7	5	87.5	None		Yes	Yes	No	No	Yes	No	No	No	No	No	No
49	Study papers	https://www.ncbi.nlm.nih.gov/pmc/articles/PMC6354985/	EPIMOV	Baseline	Observational	Prospective			Convenience		South America	Brazil		Unknown		42			0	0	0	0	1040	0	0	1040			Actigraph	GT3X	Waist	3	No				Water related activites, contact sport, sleep		Yes	Yes	No	No	Yes	No	Yes	Yes	No	No	No
50	Study papers	https://journals.plos.org/plosmedicine/article?id=10.1371/journal.pmed.1002210	PACE-UP	2012-2013	Interventional	Cluster randomised control	2012	2014			Europe	United Kingdom		Unknown		59	45	75	367	656	35.87	64.13	1023	367	656	1023	White, Black, Asian, Other		Actigraph	GT3X	Hip	3	Yes	7	5	30		Raw and analysed via Actilife	Yes	Yes	Yes	No	Yes	No	No	No	No	No	No
51	Study papers	https://heart.bmj.com/content/105/13/982	INFORM	N/A	Interventional	Randomised control trial	2015	2015			Europe	United Kingdom	All	Unknown					56	44	56	44	956	535	421	956	White		Axivity	AX3	Wrist			7					Yes	Yes	No	No	No	No	No	No	No	Yes	Yes
52	Study papers	https://www.ncbi.nlm.nih.gov/pmc/articles/PMC5812876/	Effectiveness of physical activity intervention among government employees with metabolic syndrome		Interventional	Cluster randomised control					Asia	Malaysia		Unknown					45	110	29.03	70.97	189	55	110	165	Malay, non-Malay		Lifecorder	e-step				3			Sleeping, bathing		Yes	Yes	Yes	No	No	No	Yes	Yes	No	Yes	No
53	Abstract only	https://www.ahajournals.org/doi/10.1161/circ.135.suppl_1.mp026	Effects of substituting sedentary behavior with light and moderate-to-vigorous physical activity on obesity indices in adults		Abstract only	Cross-sectional								Unknown			20		0	0	0	0	780	0	0	780			Actigraph	GT3X	Waist			4					Yes	Yes	No	No	Yes	No	No	No	No	No	No
54	Study paper	https://www.ncbi.nlm.nih.gov/pmc/articles/PMC4186723/pdf/mss-46-1946.pdf	Whitehall	2	Longitudinal	Longitudinal					Europe	United Kingdom		Unknown		66	57	79	50.4	49.6	50.4	49.6	445	224	221	445			Actigraph	GT3X				7			Sleeping, water based activities		Yes	Yes	No	No	No	No	No	No	No	Yes	No
55	Study paper	https://aasldpubs.onlinelibrary.wiley.com/doi/epdf/10.1002/hep.22845	RISC	2002-2004	Observational	Cross-sectional	2002	2004		Yes	Europe	13 European Countries	All	Unknown	No data repository	58	54	62	51	49	51	49	801	409	392	801	Mainly caucsian		Actigraph	AM7164	Waist	1	No	8	60			Raw and re-worked	Yes	Yes	Yes	No	No	No	No	No	No	No	No
56	Objectives and design study	https://www.ncbi.nlm.nih.gov/pmc/articles/PMC4929080/pdf/main.pdf	SCAPIS (pilot study)		Observational	Cross-sectional	2012	2012		No	Europe	Sweden	All	Unknown			20	64	516	145	78.06	21.94	1111	516	145	661			Actigraph	GT3x-BT	Hip			7					Yes	Yes	Yes	Yes	No	No	Yes	Yes	No	Yes	Yes
57	Study paper	https://www.ncbi.nlm.nih.gov/pmc/articles/PMC4302076/	Identifying associations between sedentary time and cardio-metabolic risk factors in working adults using objective and subjective measures: a cross-sectional analysis		Observational	Cross-sectional	2010	2010			Asia	Japan	January to March	Unknown					366	305	54.55	45.45	661	366	305	671			Omron	Active Style Pro HJA 350-IT									Yes	Yes	Yes	No	No	No	Yes	Yes	No	Yes	Yes
58	Protocol paper	https://clinicaltrials.gov/ct2/show/NCT00664040	Heredity and Phenotype Intervention Heart Study	2003-2006	Interventional		2003	2006			North America	United States	All	Unknown		42.9			6	94	6	94	671	40	631	671	White		Actical		Hip			7			None		Yes	Yes								No	Yes
59	Study paper	https://www.sciencedirect.com/science/article/pii/S0020748918300361	Canadian Nurse		Observational	Cross-sectional				Yes	North America	Canada	All	Unknown					177	295	37.5	62.5	410	177	295	472	European, Mapuche		Actigraph	GT3X	Right hip	3	No	9	15		Sleeping, swimming, bathing		Yes	Yes	Yes	No	No	No	Yes	Yes	Yes	No	No
60	Study paper	https://www.ncbi.nlm.nih.gov/pmc/articles/PMC3169638/	Insulin Resistance in Chileans of European and Indigenous Descent: Evidence for an Ethnicity x Environment Interaction		Observational	Cross-sectional	2008	2008			South America	Chile	February - June	Unknown		80.1			36.9	73.1	33.55	66.45	873	293	580	873	Non-hispanic white		Actigraph	ActiTrainer	Left hip			7			Sleeping, swimming, bathing		Yes	Yes	Yes	Yes	Yes	No	Yes	Yes	No	Yes	Yes
61	Study paper	https://www.ncbi.nlm.nih.gov/pmc/articles/PMC3439198/pdf/nihms-386797.pdf	Rush Memory and Ageing Project		Longitudinal	Longitudinal	1997				North America	United States	All	Unknown		69.8			45.8	54.2	45.8	54.2	1556	713	843	1556	Black		Phillips	Actical	Wrist			10	15		None		Yes	Yes	No	No	No	No	Yes	Yes	No	Yes	No
62	Study paper	https://bmcgeriatr.biomedcentral.com/track/pdf/10.1186/s12877-020-01664-y.pdf	REGARDS		Observational	Cross-sectional	2003	2013			North America	United States	All	Unknown		65			52.9	47.1	52.9	47.1	7873	4165	3708	7873	Caucasian		Actical		Waist			7					Yes	Yes	Yes	No	No	No	Yes	Yes	No	No	No
63	Protocol paper	https://academic.oup.com/ije/article/48/2/387/5202210	PREDIMED-plus		Interventional	Randomised control trial	2013	Ongoing			Europe	Spain		Unknown			46	48	48	52	48	52	6000	2880	3120	6000			GeneActiv										Yes	Yes	Yes	Yes	No	No	Yes	Yes	No	Yes	Yes
64	Cohort profile	https://academic.oup.com/ije/article/35/4/836/686544	British Birth Cohort	46-48 years	Observational	Cross-sectional	2016	2018			Europe	United Kingdom	All	Unknown		61.1			0	0	0	0	4756	0	0	4756			ActivPAL	3	Thigh						None		Yes	Yes	No	No	No	No	Yes	Yes	No	Yes	No
65	Study paper	https://pubmed.ncbi.nlm.nih.gov/26054499/	PURE	5 and 7 year follow-up	Longitudinal	Longitudinal	2010	2012			Africa	South Africa		Unknown		50.6			46	54	46	54	189	87	102	189			ActiHeart		Chest			7	60				Yes	Yes	No	No	Yes	No	No	No	No	No	No
66	Study paper	https://www.ncbi.nlm.nih.gov/pmc/articles/PMC7141933/pdf/blt-18-86.pdf	DonorInsight	3	Longitudinal	Longitudinal	2015	2016			Europe	Holland		Unknown					251	556	31.1	68.9	760	251	556	807			Actigraph	GT3X, GT3X-BT	Waist								Yes	Yes	No	No	No	No	No	No	No	Yes	Yes
67	Study paper	https://journals.humankinetics.com/view/journals/jpah/11/2/article-p266.xml	Light-Intensity Physical Activity Is Associated With Insulin Resistance in Elderly Japanese Women Independent of Moderate- to Vigorous-Intensity Physical Activity		Observational	Cross-sectional					Asia	Japan		Unknown		27.6			0	0	0	0	807	0	0	807	White		Actimarker	EW4800		3		28		20			Yes	Yes	Yes	No	Yes	No	No	No	No	Yes	No
68	Study paper	https://pubmed.ncbi.nlm.nih.gov/26561620/	Low levels of physical activity are associated with dysregulation of energy intake and fat mass gain over 1 year		Longitudinal	Longitudinal					North America	United States		Unknown		51.1	47	55	0	100	0	100	421	0	421	421			SenseWear	Mini Armband	Arm	3		10					Yes	Yes	No	No	Yes	No	No	No	No	No	No
69	Study paper	https://www.ncbi.nlm.nih.gov/pmc/articles/PMC6110369/	ERMA	Base	Observational	Cross-sectional					Europe	Finland		On request	From author				0	0	0	0	1393	0	0	1393			Actigraph	GT3X+, wGT3X+	Waist		No	7	60	60	Sleeping, swimming, bathing		Yes	Yes	No	No	Yes	No	Yes	Yes	No	Yes	Yes
70	Abstract only	https://www.cambridge.org/core/journals/proceedings-of-the-nutrition-society/article/nutritional-knowledge-and-practice-preliminary-results-of-the-nationally-representative-study-on-nutrition-of-polish-population-national-health-programme-20162020/C3B281E63CF26B911BE076C2E96A35FB	National Health Programme	2016-2020	Observational	Cross-sectional	2016	2020			Europe	Poland		Unknown		47.9	30	64	37.1	62.9	37.1	62.9	1471	546	925	1471			Actical										Yes	Yes	Yes	Yes			Yes	Yes
71	Study paper	https://pubmed.ncbi.nlm.nih.gov/23452372/	Objectively measured light-intensity lifestyle activity and sedentary time are independently associated with metabolic syndrome: a cross-sectional study of Japanese adults		Observational	Cross-sectional					Asia	Japan		Unknown			40	65	0	0	0	0	483	0	0	483			Omron	HJA-350IT	Right hip	3		7	60		Sleeping, showering		Yes	Yes	Yes	No	No	No	Yes	Yes	No	Yes	No
72	Study paper	https://pubmed.ncbi.nlm.nih.gov/30971076/	Objectively Measured Physical Activity of Vietnamese Adults With Type 2 Diabetes: Opportunities to Intervene		Observational	Cross-sectional	2015	2016			Asia	Vietnam	All	Unknown		76	40		41	59	41	59	120	49	71	120			Actigraph	GT3X	Hip			5					Yes	Yes	Yes	Yes	No	No	Yes	Yes	No	No	No
73	Study paper	https://repository.niddk.nih.gov/studies/labs/	Longitudinal Assessment of bariatric surgery	2	Longitudinal		2006	2009		Yes	North America	United States	All	Unknown		68.5			46	54	46	54	927	426	501	927			StepWatch	3	Ankle	2		7					Yes	Yes	Yes	No	No	No	Yes	Yes	No	Yes	No
74	Study website	https://www.ncbi.nlm.nih.gov/pmc/articles/PMC6192972/	Hisayama		Longitudinal	Longitudinal	2012				Asia	Japan	All	Unknown		29.9			0	0	0	0	1758	0	0	1758	Western Europe, South Asia, Middle East, Others		Omron	Active Style Pro		3			60		Bathing, sleeping		Yes	Yes	Yes	No	No	No	Yes	Yes	No	Yes	No
75	Study paper	https://sleepdata.org/datasets/mesa	MESA Sleep Study	Exam 5	Observational	Cross-sectional	2010	2012		Yes	North America	United States	All	Open		43.9	18	84	43.6	56.4	43.6	56.4	2000	872	1128	2000			Phillips	Actiwatch	Non-dominant wrist			7					Yes	Yes					Yes	Yes	No
76	Study paper	https://onlinelibrary.wiley.com/doi/epdf/10.1111/sms.12183	Stork Groruddalen Study	2008-2010	Observational	Cross-sectional	2008	2010			Europe	Norway		Unknown					0	0	0	0	759	0	0	759			SenseWear	ArmBand Pro3				4			Bathing, water based activities		Yes	Yes	No	No	No	No	No	No	No	No	No
77	Study paper	https://www.sdu.dk/sif/-/media/images/sif/sidste_chance/sif/udgivelser/2011/inuit_health_in_transition_greenland_methods_5_2nd_revision_002.pdf	Inuit Health in Transition study	2005-2010	Observational	Cross-sectional	2005	2010	Stratified random		Europe	Greenland		Unknown		71.9			59.4	40.6	59.4	40.6	1497	889	608	1497	Black		ActiHeart		Chest		No	5	30		None		Yes	Yes	Yes	No	Yes	Yes	No	No	No	No	No
78	Study paper	https://www.ethndis.org/priorsuparchives/ethn-15-4s6-56.pdf	Jackson Heart Study		Observational	Cross-sectional					North America	United States		Unknown		72.7			32	68	32	68	423	135	288	423			Actigraph	7164	Waist			1					Yes	Yes	Yes	No	No	No	Yes	Yes	No	Yes	Yes
79	Study paper	https://www.ncbi.nlm.nih.gov/pmc/articles/PMC2645622/pdf/nihms45648.pdf	Walking and Leg circulation study (sub-sample)		Observational	Prospective					North America	United States		Unknown		48.9			44.7	52.3	46.08	53.92	460	212	248	460			Caltrac					7					Yes	Yes	No	No	No	No	??	??	No	Yes	No
80	Study paper	https://www.ncbi.nlm.nih.gov/pmc/articles/PMC5846734/pdf/glx176.pdf	VIBE		Observational	Cross-sectional	2013	2016	All		Europe	United Kingdom		Unknown		68.9	40	79	31.5	58.5	35	65	1182	414	768	1182			GCDC	X15-1c	Waist	3	No	7		50	Sleeping, bathing, swimming		Yes	Yes	No	No	Yes	No	No	No	No	No	No
81	Study paper	https://baker.edu.au/-/media/documents/impact/ausdiab/reports/ausdiab-report-2012.pdf?la=en and https://www.ncbi.nlm.nih.gov/pmc/articles/PMC6188993/#bib0525	AusDiab	Wave 3	Observational	Cross-sectional	2011	2012			Oceania	Australia	All	Unknown		53.7			1576	1776	47.02	52.98	782	1576	1776	3352			Actigraph/ActivPAL	7164/3	Waist/thigh								Yes	Yes	Yes	No	No	No	Yes	Yes	No	Yes	Yes
82	Study papers	https://www.ahajournals.org/doi/epub/10.1161/CIRCULATIONAHA.119.043030	EPIC-Norfolk	2004-2016	Longitudinal		2004	2016			Europe	United Kingdom		Unknown		52.7			976	1036	48.51	51.49	7820	976	1036	2012			Actigraph	GT1M, GT3X	Right hip			7					Yes	Yes	Yes	No	Yes	No	Yes	Yes	No	No	No
83	Protocol paper	https://pubmed.ncbi.nlm.nih.gov/21797779/	Relationship between metabolic syndrome, circadian treatment time, and blood pressure non-dipping profile in essential hypertension	2000-2007	Observational	Cross-sectional	2000	2007			Europe	Spain	All	Unknown		53	19	87	482	524	47.91	52.09	3352	482	524	1006			Mini-motion logger	Ambulatory Monitoring	Wrist			2	1				Yes	Yes	Yes	Yes	No	No	Yes	Yes	No	Yes	Yes
84	Abstract only	https://www.cochranelibrary.com/central/doi/10.1002/central/CN-01064597/full	Risk of new-onset diabetes: influence of class and treatment-time regimen of hypertension medications		Abstract only	Prospective randomised					Europe	Spain		Unknown			55		0	0	0	0	2012	0	0	2012
85	Study paper	https://www.ahajournals.org/doi/10.1161/01.cir.0000085992.67380.7b	Seasonal Variation of Fibrinogen in Dipper and Nondipper Hypertensive Patients		Observational	Cross-sectional	2000	2002			Europe	Spain		Unknown		48	40	64	372	58	86.51	13.49	1006	372	136	508			Mini-motion logger	Ambulatory Monitoring	Wrist								Yes	Yes	Yes	Yes	No	No	Yes	Yes	No	No	No
86	Abstract only	https://www.oarsijournal.com/article/S1063-4584(12)00314-7/pdf	Osteoartheritus Initiative		Abstract only	Cross-sectional					North America	United States		Unknown			45	98	0	0	0	0	969	0	0	969													Yes	Yes	Yes	No	No	No	No	No	No	No	No
87	Study paper	https://www.ncbi.nlm.nih.gov/pmc/articles/PMC5000401/pdf/12889_2016_Article_3570.pdf	Ryobi Health Survey	2010-2011, 2014	Observational	Prospective	2010	2014			Asia	Japan		On request	From author	59.8	30	80	0	0	0	0	691	0	0	691	White		Omron	Active Style Pro			No	7	60		Bathing, sleeping		Yes	Yes	No	No	No	No	Yes	Yes	No	Yes	Yes
88	Study papers	https://www.sciencedirect.com/science/article/pii/S0091743516303772	Rotterdam Study	2004-2015	Observational	Prospective	2011	2016			Europe	Netherlands		Unknown		44			13	87	13	87	1116	145	971	1116			GeneActiv		Wrist	3							Yes	Yes	Yes
89	Study papers	https://link.springer.com/content/pdf/10.1007/s00125-011-2408-x.pdf	Early activity in diabetes	2005-2008	Interventional	Randomised control trial	2005	2008			Europe	United Kingdom	All	Unknown		46			100	0	100	0	528	528	0	528			Actigraph	GT1M	Waist						Swimming, bathing, sleeping		Yes	Yes	Yes	No	No	No	No	No	No	Yes	No
90	Study papers	https://www.sciencedirect.com/science/article/pii/S1389945720305414	Child Health Checkpoint	2015-2016	Observational	Cross-sectional	2015	2016			Oceania	Australia		Unknown			16		382	495	43.56	56.44	1337	382	495	877	White, Black, Asian, Other		GeneActiv		Wrist	3	No	8	60				Yes	Yes	Yes	No	No	No	Yes	Yes	No	Yes	Yes
91	Study papers	https://journals.plos.org/plosmedicine/article?id=10.1371/journal.pmed.1002736	EUROFIT		Interventional	Randomised control trial	2015	2017		Yes	Europe	United Kingdom, Netherlands, Norway, Portugal	Winter in UK, NL and Portugal, later in Norway	Available on request	From author	48	15	81	49.5	50.5	49.5	50.5	1113	551	562	1113			ActivPAL	3	Thigh	3	No	7			Swimming, bathing		Yes	Yes	Yes	No	Yes	No	Yes	Yes	No	Yes	No
92	Study papers	https://www.thelancet.com/action/showPdf?pii=S2468-2667%2819%2930133-1	ENABLE London	2013-2016	Observational	Cross-sectional	2013	2017			Europe	United Kingdom	All	On request	Study website: https://www.sgul.ac.uk/about/our-institutes/population-health/projects/enable/enable	56.1	16	79	22.6	77.4	22.6	77.4	877	198	679	877	White, Black, Asian, Other	48, 25, 17, 10	Actigraph	GT3X+	Hip	3	Yes	7	10	30		Raw data files	Yes	Yes	No	No	Yes	No	No	No	No	No	No
93	Study papers	https://pubmed.ncbi.nlm.nih.gov/12011646/#:~:text=Greater%20clinic%20blood%20pressure%20was,in%20the%20hours%20after%20waking.	The morning surge in blood pressure and heart rate is dependent on levels of physical activity after waking		Observational	Cross-sectional					Europe	Ireland		Unknown		61			0	0	0	0	420	0	0	420			Gaehwiler Electronics		Wrist	1			10				Yes	Yes	No	No	No	No	Yes	Yes	No	No	No
94	Study papers	https://bmcpublichealth.biomedcentral.com/track/pdf/10.1186/s12889-018-5772-3.pdf	Prospective Rural Urban Epidemiology (sub-sample)	2013 follow-up	Observational	Cross-sectional					Africa	South Africa	All	Unknown			30		0	0	0	0	341	0	0	341			Actigraph	GT3X+				4	60				Yes	Yes	No	No	No	No	Yes	Yes	No	No	No
95	Study papers	https://www.ncbi.nlm.nih.gov/pmc/articles/PMC7054368/pdf/125_2019_Article_5083.pdf	IMI DIRECT cohorts	N/A	Observational	Cross-sectional	2012	2014			Europe	Denmark, Sweden, Netherlands, United Kingdom, Finland	All	On request	DIRECTdataaccess@Dundee.ac.uk	72	35	75	0	100	0	100	1355	0	1355	1355	White European		Actigraph	GT3X+	Non-dominant wrist	3	No	10	N/A	30		Aggregated	Yes	Yes	No	No	No	No	No	No	No	No	No
96	Study papers	https://pubmed.ncbi.nlm.nih.gov/27650831/	TROMSO	2015-2016	Observational	Cross-sectional	2015	2016			Europe	Norway		Unknown		69.5	31	88	52	48	52	48	3653	1900	1753	3653	WHITE, NON-WHITE		Actigraph	wGT3X-BT	Right hip			8		100	Water based activities		Yes	Yes	Yes	Yes	Yes	Yes	Yes	Yes	No	Yes	No
97	Study papers	https://www.ncbi.nlm.nih.gov/pmc/articles/PMC5905658/pdf/gly029.pdf	Baltimore Longitudinal Ageing Study	2007-2015	Longitudinal	Longitudinal	2007	2015			North America	United States	All	Unknown			40		41	59	41	59	546	224	322	546			ActiHeart		Chest		No	7	60				Yes	Yes					Yes	Yes	Yes
98	Study papers	https://journals.humankinetics.com/view/journals/jpah/12/2/article-p273.xml	MEDIUM	2011-2012	Observational	Cross-sectional	2011	2012			Europe	Sweden	All	Unknown		47.7	35	59	100	0	100	0	962	962	0	962			Actigraph	GT1M	Waist								Yes	Yes	No	No	No	No	No	No	No	No	No
99	Abstract only	https://www.karger.com/Article/Pdf/468958	Oulu 45		Abstract only						Europe	Finland		Unknown		59.6			46	54	46	54	570	262	308	570			Polar	Electro	Wrist								Yes	Yes	No	No	No	No	No	No	No	Yes	Yes
100	Abstract only	https://ijbnpa.biomedcentral.com/track/pdf/10.1186/s12966-017-0594-8.pdf	TMCPF		Abstract only	Cross-sectional	2015	2016						Unknown		71.8			47.1	52.9	47.1	52.9	756	356	400	756						3
101	Study paper	https://www.ncbi.nlm.nih.gov/pmc/articles/PMC5637054/pdf/12966_2017_Article_594.pdf	Mitchelstown cohort	2010-2011	Observational	Cross-sectional	2010	2011		No	Europe	Ireland		On request	Dr Jvan Perry	52.6			1718	1626	51.38	48.62	475	1718	1626	3344			ActivInsight	GeneActiv	Wrist	3	No	7		100			Yes	Yes	Yes	No	No	No	No	No	No	No	No
102	Study paper	https://pubmed.ncbi.nlm.nih.gov/31764587/	Heijo-Kyo	2010-2014	Observational	Cross-sectional	2010	2014			Asia	Japan		Unknown		40			317	73	81.28	18.72	1127	317	211	528			Respironics	ActiWatch 2	Wrist			2					Yes	Yes
103	Abstract only	https://onlinelibrary.wiley.com/doi/epdf/10.1111/j.1751-7176.2011.00665.x	GENDER DIFFERENCES IN AMBULATORY BLOOD PRESSURE THRESHOLDS FOR DEFINING HYPERTENSION BASED ON CARDIOVASCULAR OUTCOME		Abstract only						Europe	Spain		Unknown					0	0	0	0	3344	0	0	3344					Wrist				60										Yes	Yes
104	Study papers	https://bmcpublichealth.biomedcentral.com/articles/10.1186/s12889-019-6971-2	Associations between self-reported and objectively measured physical activity and overweight/obesity among adults in Kota Bharu and Penang, Malaysia	N/A	Observational	Cross-sectional					Asia	Malaysia		Not shared openly					0	0	0	0	490	0	0	490			Actigraph	GT3X+	Waist			7	60				Yes	Yes	Yes	No	No	No	No	No	No	No	No
105	Study papers	https://journals.lww.com/acsm-msse/Fulltext/2022/01000/Physical_Activity_and_Total_Daily_Energy.13.aspx	Interactive Diet and Activity Tracking in AARP study		Observational	Cross-sectional				No	North America	United States	All	Unknown		63.2	50	74	0	0	49.1	50.9	584	287	297	584	Non-hispanic white, other		Actigraph	GT3X	Waist	3	No	7	1		Sleeping, bathing, swimming		Yes	Yes	No	No	Yes	No	No	No	No	No	No
106	Study papers	https://journals.humankinetics.com/view/journals/jpah/18/11/article-p1352.xml	GENADIO		Observational	Cross-sectional	2009	2011		No	South America	Chile	All	Unknown			20	60			0	0	409	0	0	409	European, Mapuche		Actigraph	GT1M	Right hip	1	No	7					Yes	Yes	Yes	No	No	No	No	No	No	No	No
107	Study papers	https://www.ncbi.nlm.nih.gov/pmc/articles/PMC8123766/pdf/ijerph-18-04641.pdf	ELANS		Observational	Cross-sectional	2014	2015		Yes	South America	Argentina, Brazil, Chile, Colombia, Costa Rica, Ecuador, Peru, Venezuela	All	Upon request		38.3	18	65	46.9	53.1	46.9	53.1	2524	1184	1340	2524			Actigraph	GT3X	Right hip	3	No	7	60	30	Sleeping, bathing, water based activities		Yes	Yes	Yes	No	No	No	No	No	No	No	No
108	Study papers	https://www.ncbi.nlm.nih.gov/pmc/articles/PMC8311330/pdf/openhrt-2021-001647.pdf	Echocardiographic Study of Latinos		Observational	Prospective	2008	2011		Yes	North America	United States	All	Not publicly available		56.4	18	74	515	691	42.7	57.3	1206	515	691	1206			Actical	B1	Waist	1	No		60		Sleeping, bathing, swimming		Yes	Yes	No	No	No	No	Yes	Yes	No	Yes	Yes
109	Study papers	https://www.ncbi.nlm.nih.gov/pmc/articles/PMC8068223/pdf/ijerph-18-03909.pdf	Community of Mine		Observational	Cross-sectional				No	North America	United States	All	Upon request		59	35	80			44	56	598	263	335	598	White, African American, Asian, Native American, Other/Unknown		Actigraph	GT3X+	Hip	3	GPS	14		30	Waking hours only		Yes	Yes	No	No	No	No	Yes	Yes	No	Yes	No
110	Study papers	https://www.mdpi.com/1660-4601/18/21/11102	KNHANES		Observational	Cross-sectional	2014	2017			Asia	South Korea	All	Open access		48.9	19	64	826	1371	37.6	62.4	197	826	1371	2197			Actigraph	GT3X	Waist	3	No	7	60		Sleeping, bathing, swimming		Yes	Yes	Yes	No	No	No	Yes	Yes	No	Yes	Yes
111	Study papers	https://bmcnephrol.biomedcentral.com/track/pdf/10.1186/s12882-021-02635-0.pdf	DOSANCO		Observational	Cross-sectional	2015	2015		No	Asia	Japan	Spring-Winter	Open access		58.3	35	79	190	250	43.18	56.82	440	190	250	440			Omron	Active Style Pro	Left hip	3	No	14		32	Sleeping, bathing, water based activities		Yes	Yes	No	No	No	No	Yes	Yes	No	Yes	No
112	Study papers	https://www.ncbi.nlm.nih.gov/pmc/articles/PMC8821077/pdf/10552_2021_Article_1539.pdf	AMBER		Observational	Prospective	2012	2029		No	North America	Canada	All	Not yet being shared	www.amberstudy.com.	56			0	1528	0	100	1528	0	1528	1528	White, Asian, Black, Indian, Latin American or Hispanic, First Nations, Don't know		Actigraph, ActivPal	GT3x, 3	Waist, thigh	3	Yes	7	1				Yes	Yes	Yes	Yes	Yes	No	Yes	Yes	Yes	No	No
113	Study papers	https://www.ncbi.nlm.nih.gov/pmc/articles/PMC8092620/pdf/vhrm-17-175.pdf	LBA Study		Observational	Cross-sectional				No	Europe	Sweden	All	Upon request			18	25.9	180	478	27.36	72.64	658	180	478	658			Actigraph	GT3X+	Waist	3	No	7	60	30	Water based activites		Yes	Yes	No	No	Yes	No	Yes	Yes	No	Yes	No
114	Study papers	https://www.ahajournals.org/doi/epub/10.1161/ATVBAHA.120.315644	ELSA		Observational	Longitudinal	2008	2010		No	South America	Brazil	All	Upon request							0	0		0	0	0	White, Black, Brown, Others		Actiwatch	2	Non-dominant wrist			7					Yes	Yes	Yes	No	No	No	Yes	Yes	No	Yes	Yes
115	Study papers	https://reader.elsevier.com/reader/sd/pii/S1551714421001646?token=1B1B6E6607CB8C5EC8270454366B3F092A3265CDC9CFED9AEAFA06147059B17436FB4814CBDA0A03596A724587A14EB2&originRegion=eu-west-1&originCreation=20220317150848	RESET BP		Interventional	Randomised control trial	2018	2022			North America	United States	All	Unknown							0	0		0	0	0			Actigraph, AvticPAL	GT3X, 3	Waist, thigh	3	No	9	60				Yes	Yes	No	No	No	No	Yes	Yes	No	No	No
116	Study papers	https://pubmed.ncbi.nlm.nih.gov/34918145/	National Social, Health and Ageing project		Observational	Longitudinal	2015	2016		No	North America	United States	All	Unknown							0	0	1023	0	0	1023													Yes	Yes	Yes	No	No	No	Yes	Yes	Yes	No	No
117	Study papers	https://www.nature.com/articles/s41366-020-0639-y.pdf	DALI	N/A	Interventional	Randomised control trial	2012	2015		Yes	Europe	Austria, Belgium, Denmark, Ireland, Italy, Netherlands, Poland, Spain, United Kingdom	All	Upon request		32			0	100	0	100	436	0	436	436	Caucasian		Actigraph	GT1M, GT3x+, Actitrainer	Right hip	3	No	3			Water based activities		Yes	Yes	No	No	No	No	No	No	No	No	No
118	Study papers	https://drc.bmj.com/content/bmjdrc/10/4/e002815.full.pdf	Middle-aged Soweto Cohort	N/A	Observational	Cross-sectional	2017	2018		No	Africa	South Africa	All	Upon request					403	324	55.43	44.57	727	403	324	727			Actigraph, ActivPal	GT3x, 3	Right hip, thigh	3	Yes	7			Actigraph removed for bathing and water based activities		Yes	Yes	No	No	Yes	Yes	No	No	No	No	No
119	Study papers	https://www.bmj.com/content/bmj/378/bmj-2021-069288.full.pdf	SMART	N/A	Interventional	Cluster three arm randomised control trial	2018	2020		Yes	Europe	United Kingdom	All	Upon request		44.7			209	547	27.65	72.35	756	209	547	756	White British, Asian, Other		ActivPal, Axivity	3, AX3	Thigh, wrist	3, 3	Yes	8		20, 100	No removal		Yes	Yes	Yes	No	Yes	No	Yes	Yes	No	Yes	Yes
120	Study papers	https://pubmed.ncbi.nlm.nih.gov/31719069/	CODEC	N/A	Observational	Cross-sectional				Yes	Europe	United Kingdom	All	Unknown			18	75	0	0	0	0	998	0	0	998			Geneactiv		Wrist	3	No	8					Yes	Yes	Yes	No	No	No	Yes	Yes	No	Yes	No
121	Study papers	https://www.ncbi.nlm.nih.gov/pmc/articles/PMC8955951/pdf/nutrients-14-01309.pdf	Physical Activity and Health in Older Women	N/A	Observational	Cross-sectional	2021	2021		No	Asia	China	Spring-Summer	Upon request		65	60	70			0	0	1105	0	0	1105			Actigraph	wGT3x-BT	Left waist	3	No	7			Sleeping, water based activities		Yes	Yes	No	No	Yes	Yes	No	No	No	No	No
122	Study papers	https://bmcresnotes.biomedcentral.com/counter/pdf/10.1186/s13104-022-06045-9.pdf	Objectively-measured step cadence and walking patterns in a rural African setting: a cross-sectional analysis	N/A	Observational	Cross-sectional	2003	2004	Convenience	No	Africa	South Africa	All	Not publicly available		35.1	19	56	0	236	0	100	236	0	236	236			Actigraph	AM-7164-2.2	Waist	1	No	7	60				Yes	Yes	Yes	No	No	No	No	No	No	No	No
[truncated: 24 more columns]

## Sheet: Sheet1
dataset_name	Study type	Country of data collection	mean_age	derived_sample	Device brand and model	Placement	Number of days of wear
Framingham Heart Study Generation 3	Longitudinal	United States	40	4094	Phillips Actical	Hip	8
Framingham Heart Study Omni 2	Longitudinal	United States		410	Phillips Actical	Hip	8
Malaysian Government Employees with MetS	Observational	Malaysia	40	490	Kenz	Waist	7
EVIDENT	Observational	Spain	54.92	636	Actigraph GT3x	Right waist	7
Generation 100	Interventional	Norway	72	1567	Sensewear Armband, Actigraph GT3x	Arm, waist	7
NHANES 2003-2004 a	Observational	United States	48	6830	Actigraph AM-7164	Waist	7
NHANES 2005-2006 a	Observational	United States		3081	Actigraph AM-7164	Waist	7
UK Biobank	Observational	United Kingdom	57	103712	Axivity AX3	Wrist	7
Tasmanian Older Adults Cohort	Observational	Australia	66	636	Actigraph GT1M		7
Malaysian Government Employees	Observational	Malaysia	32	233	Kenz	Waist
OPACH a	Observational	United States		7058	Actigraph GT3x	Waist	7
CARDIA Year 20 a	Longitudinal	United States		2332	Actigraph 7164	Waist
CARDIA Year 30 a	Longitudinal	United States		2332	Actigraph wGT3X-BT	Waist
Walking Away From Diabetes	Interventional	United Kingdom	63	725	Actigraph GT3x	Waist	7
PROPEL	Interventional	United Kingdom	59.4	1308	Actigraph GT3X	Waist	7
HCHS/SOL 2008-2011 a	Longitudinal	United States		8049	Actical B1	Waist	7
HCHS/SOL 2014-2017 a	Longitudinal	United States		8049	Actical B1	Waist	7
Dallas Heart Study 2	Longitudinal	United States		3401	Actical
EpiFloripa Ageing Cohort	Observational	Brazil	73.9	604	Actigraph GT3x, GT3x+	Right hip	7
Japanese metabolic syndrome	Observational	Japan	47	483	Omron HJA-350IT	Right hip	7
Association of Metabolic Syndrome and Blood Pressure Nondipping Profile in Untreated Hypertension	Observational	Spain	48.7	1770	Ambulatory Monitoring Mini-motion logger	Wrist
LIFE	Interventional	United States		1635	Actigraph GT3X	Hip	7
Health 2011 Study	Observational	Finland	53	1398	Hookie AM20	Hip	7
PATH	Interventional	United States	51	434	Mini-Mitter Actical		7
HSE	Observational	United Kingdom	51	2131	Actigraph GT1M	Waist	7
ADDITION-PRO	Observational	Denmark	58.5	2082	Actiheart	Chest	7
Healthy Ageing Initiative	Observational	Sweden	70.5	3343	Actigraph GT3x+	Hip	7
Feedback, Awareness, Behaviour study	Observational	United Kingdom	47	453	ActiHeart		6
Being physically active modifies the detrimental effect of sedentary behavior on obesity and cardiometabolic markers in adults	Observational	Chile		314	Actigraph GT1M	Hip	7
Body Composition among Elderly and Its Relationship with Physical Activity Pattern	Observational	Iran		368	Actigraph
Maastricht Study	Observational	Netherlands	59.7	10000	ActivPAL 3	Thigh	7
Coppenhagen City Heart Study	Longitudinal	Denmark		1053	Actigraph GT3x	Thigh and waist	7
ACTION! Worksite Wellness Program	Observational	United States		850	Actigraph 7164		7
Nutrition and Exercise Intervention Study (NEXIS)	Interventional	Japan		1085	ActiMarker	Thigh	14
ALSPAC Mother Cohort	Longitudinal	United Kingdom		4834	Actigraph 7164
Combined effects of obesity and objectively-measured daily physicalactivity on the risk of hypertension in middle-aged Japanese men: A4-year prospective cohort study	Observational	Japan	49	426	Kenz Lifecorder		7
PREVIEW	Interventional	Denmark, Finland, Netherlands, United Kingdom, Spain, Bulgaria, Australia, New Zealand		2500	Actigraph ActiSleep+	Waist	7
CHMS 2007-2009	Observational	Canada		2832	Actical	Waist	7
CHMS 2009-2011	Observational	Canada		2103	Actical	Waist	7
North Finland Birth Cohort 1966	Longitudinal	Finland	46.6	3443	Polar Active	Non-dominant wrist	14
Food4Me	Interventional	Ireland, Netherlands, Spain, Greece, United Kingdom, Poland, Germany	40.1	1441	Phillips DirectLife	Pocket, belt, necklace or bra	6 months
DPHACTO	Observational	Denmark	45.1	669	Actigraph GT3x	Thigh	7
Abstract P022: Determinants of Energy Balance: Differences Related to Body Weight and Body Composition	Abstract only			430	SenseWear
Device-Based Measures of Sedentary Time and Physical Activity Are Associated With Physical Fitness and Body Fat Content	Observational	Finland	26	415	Hookie AM20	Waist	7
MAPEC	Interventional	Spain	55.6	2156	Mini-motion logger	Wrist
al-andulus	Observational	Spain	49.9	653	Actigraph GT3X+	Lower back	9
British Regional Heart Study	Longitudinal	United Kingdom	78.4	1566	Actigraph GT3x	Right hip	7
Pelotas	Longitudinal	Brazil	45	4426	GeneActiv	Wrist	7
EPIMOV	Observational	Brazil	42	1040	Actigraph GT3X	Waist
PACE-UP	Interventional	United Kingdom	59	1023	Actigraph GT3X	Hip	7
INFORM	Interventional	United Kingdom		956	Axivity AX3	Wrist	7
Effectiveness of physical activity intervention among government employees with metabolic syndrome	Interventional	Malaysia		165	Lifecorder e-step		3
Effects of substituting sedentary behavior with light and moderate-to-vigorous physical activity on obesity indices in adults	Abstract only			780	Actigraph GT3X	Waist	4
Whitehall	Longitudinal	United Kingdom	66	445	Actigraph GT3X		7
RISC	Observational	13 European Countries	58	801	Actigraph AM7164	Waist	8
SCAPIS (pilot study)	Observational	Sweden		661	Actigraph GT3x-BT	Hip	7
Identifying associations between sedentary time and cardio-metabolic risk factors in working adults using objective and subjective measures: a cross-sectional analysis	Observational	Japan		671	Omron Active Style Pro HJA 350-IT
Heredity and Phenotype Intervention Heart Study	Interventional	United States	42.9	671	Actical	Hip	7
Canadian Nurse	Observational	Canada		472	Actigraph GT3X	Right hip	9
Insulin Resistance in Chileans of European and Indigenous Descent: Evidence for an Ethnicity x Environment Interaction	Observational	Chile	80.1	873	Actigraph ActiTrainer	Left hip	7
Rush Memory and Ageing Project	Longitudinal	United States	69.8	1556	Phillips Actical	Wrist	10
REGARDS	Observational	United States	65	7873	Actical	Waist	7
PREDIMED-plus	Interventional	Spain		6000	GeneActiv
British Birth Cohort	Observational	United Kingdom	61.1	4756	ActivPAL 3	Thigh
PURE	Longitudinal	South Africa	50.6	189	ActiHeart	Chest	7
DonorInsight	Longitudinal	Holland		807	Actigraph GT3X/GT3X-BT	Waist
Light-Intensity Physical Activity Is Associated With Insulin Resistance in Elderly Japanese Women Independent of Moderate- to Vigorous-Intensity Physical Activity	Observational	Japan	27.6	807	Actimarker EW4800		28
Low levels of physical activity are associated with dysregulation of energy intake and fat mass gain over 1 year	Longitudinal	United States	51.1	421	SenseWear Mini Armband	Arm	10
ERMA	Observational	Finland		1393	Actigraph GT3X+/wGT3X+	Waist	7
National Health Programme	Observational	Poland	47.9	1471	Actical
Objectively measured light-intensity lifestyle activity and sedentary time are independently associated with metabolic syndrome: a cross-sectional study of Japanese adults	Observational	Japan		483	Omron HJA-350IT	Right hip	7
Objectively Measured Physical Activity of Vietnamese Adults With Type 2 Diabetes: Opportunities to Intervene	Observational	Vietnam	76	120	Actigraph GT3X	Hip	5
Longitudinal Assessment of bariatric surgery	Longitudinal	United States	68.5	927	StepWatch 3	Ankle	7
Hisayama	Longitudinal	Japan	29.9	1758	Omron Active Style Pro
MESA Sleep Study a	Observational	United States	43.9	2000	Phillips Actiwatch	Non-dominant wrist	7
Stork Groruddalen Study	Observational	Norway		759	SenseWear ArmBand Pro3		4
Inuit Health in Transition study	Observational	Greenland	71.9	1497	ActiHeart	Chest	5
Jackson Heart Study	Observational	United States	72.7	423	Actigraph 7164	Waist	1
Walking and Leg circulation study (sub-sample)	Observational	United States	48.9	460	Caltrac		7
VIBE	Observational	United Kingdom	68.9	1182	GCDC X15-1c	Waist	7
AusDiab	Observational	Australia	53.7	3352	Actigraph 7164, ActivPAL 3	Waist/thigh
EPIC-Norfolk	Longitudinal	United Kingdom	52.7	2012	Actigraph GT1M/GT3X	Right hip	7
Relationship between metabolic syndrome, circadian treatment time, and blood pressure non-dipping profile in essential hypertension	Observational	Spain	53	1006	Mini-motion logger Ambulatory Monitoring	Wrist	2
Risk of new-onset diabetes: influence of class and treatment-time regimen of hypertension medications	Abstract only	Spain		2012
Seasonal Variation of Fibrinogen in Dipper and Nondipper Hypertensive Patients	Observational	Spain	48	508	Mini-motion logger Ambulatory Monitoring	Wrist
Osteoartheritus Initiative	Abstract only	United States		969
Ryobi Health Survey	Observational	Japan	59.8	691	Omron Active Style Pro		7
Rotterdam Study	Observational	Netherlands	44	1116	GeneActiv	Wrist
Early activity in diabetes	Interventional	United Kingdom	46	528	Actigraph GT1M	Waist
Child Health Checkpoint	Observational	Australia		877	GeneActiv	Wrist	8
EUROFIT	Interventional	United Kingdom, Netherlands, Norway, Portugal	48	1113	ActivPAL 3	Thigh	7
ENABLE London	Observational	United Kingdom	56.1	877	Actigraph GT3X+	Hip	7
The morning surge in blood pressure and heart rate is dependent on levels of physical activity after waking	Observational	Ireland	61	420	Gaehwiler Electronics	Wrist
Prospective Rural Urban Epidemiology (sub-sample)	Observational	South Africa		341	Actigraph GT3X+		4
IMI DIRECT cohorts	Observational	Denmark, Sweden, Netherlands, United Kingdom, Finland	72	1355	Actigraph GT3X+	Non-dominant wrist	10
TROMSO	Observational	Norway	69.5	3653	Actigraph wGT3X-BT	Right hip	8
Baltimore Longitudinal Ageing Study	Longitudinal	United States		546	ActiHeart	Chest	7
MEDIUM	Observational	Sweden	47.7	962	Actigraph GT1M	Waist
Oulu 45	Abstract only	Finland	59.6	570	Polar Electro	Wrist
TMCPF	Abstract only		71.8	756
Mitchelstown cohort	Observational	Ireland	52.6	3344	ActivInsight GeneActiv	Wrist	7
Heijo-Kyo	Observational	Japan	40	528	Respironics ActiWatch 2	Wrist	2
GENDER DIFFERENCES IN AMBULATORY BLOOD PRESSURE THRESHOLDS FOR DEFINING HYPERTENSION BASED ON CARDIOVASCULAR OUTCOME	Abstract only	Spain		3344		Wrist
Associations between self-reported and objectively measured physical activity and overweight/obesity among adults in Kota Bharu and Penang, Malaysia	Observational	Malaysia		490	Actigraph GT3X+	Waist	7
Interactive Diet and Activity Tracking in AARP study	Observational	United States	63.2	584	Actigraph GT3X	Waist	7
GENADIO	Observational	Chile		409	Actigraph GT1M	Right hip	7
ELANS	Observational	Argentina, Brazil, Chile, Colombia, Costa Rica, Ecuador, Peru, Venezuela	38.3	2524	Actigraph GT3X	Right hip	7
Echocardiographic Study of Latinos	Observational	United States	56.4	1206	Actical B1	Waist
Community of Mine	Observational	United States	59	598	Actigraph GT3X+	Hip	14
KNHANES a	Observational	South Korea	48.9	2197	Actigraph GT3X	Waist	7
DOSANCO a	Observational	Japan	58.3	440	Omron Active Style Pro	Left hip	14
AMBER	Observational	Canada	56	1528	Actigraph GT3x, ActivPal 3	Waist, thigh	7
LBA Study	Observational	Sweden		658	Actigraph GT3X+	Waist	7
ELSA	Observational	Brazil		0	Actiwatch 2	Non-dominant wrist	7
RESET BP	Interventional	United States		0	Actigraph GT3x, AvticPAL 3	Waist, thigh	9
National Social, Health and Ageing project	Observational	United States		1023
DALI	Interventional	Austria, Belgium, Denmark, Ireland, Italy, Netherlands, Poland, Spain, United Kingdom	32	436	Actigraph GT1M, GT3x+, Actitrainer	Right hip	3
Middle-aged Soweto Cohort	Observational	South Africa		727	Actigraph GT3x, ActivPal 3	Right hip, thigh	7
SMART	Interventional	United Kingdom	44.7	756	ActivPal 3, Axivity AX3	Thigh, wrist	8
CODEC	Observational	United Kingdom		998	Geneactiv	Wrist	8
Physical Activity and Health in Older Women	Observational	China	65	1105	Actigraph wGT3x-BT	Left waist	7
Objectively-measured step cadence and walking patterns in a rural African setting: a cross-sectional analysis	Observational	South Africa	35.1	236	Actigraph AM-7164-2.2	Waist	7
